# Supplementary material for: 4-(4-Pyrid­yl)pyridinium 3′,4,4′-tricarboxy­biphenyl-3-carboxyl­ate dihydrate
Source: Acta Crystallogr Sect E Struct Rep Online. 2009 Dec 9;66(Pt 1):o68–9. doi: 10.1107/S1600536809050831 (PMC2980244; doi:10.1107/S1600536809050831)
Supplement: Supplementary file 2 [file e-66-00o68-Isup2.hkl]

# 
# h,k,l, Fc-squared, Fo-squared, sigma(Fo-squared) and status flag 
# 
data_I
_shelx_title ' b in P-1' 
_shelx_refln_list_code          4 
_shelx_F_calc_maximum      143.93 
_exptl_crystal_F_000       272.00 
_reflns_d_resolution_high  0.8347 
 
loop_ 
 _symmetry_equiv_pos_as_xyz 
 'x, y, z' 
 '-x, -y, -z' 
 
_cell_length_a     7.1955 
_cell_length_b     8.9350 
_cell_length_c     9.8847 
_cell_angle_alpha  90.792 
_cell_angle_beta  106.485 
_cell_angle_gamma 107.118 
 
_shelx_F_squared_multiplier     1.000 
 
loop_ 
 _refln_index_h 
 _refln_index_k 
 _refln_index_l 
 _refln_F_squared_calc 
 _refln_F_squared_meas 
 _refln_F_squared_sigma 
 _refln_observed_status 
   1   0   0        5.70        8.46      0.27 o 
   2   0   0     1196.87     1190.57     21.15 o 
   3   0   0       40.92       43.60      1.06 o 
   4   0   0        7.89        6.77      0.38 o 
   5   0   0        1.07        1.25      0.22 o 
   6   0   0        4.17        5.04      0.44 o 
   7   0   0        2.73        1.86      0.35 o 
  -8   1   0        2.24        2.19      0.41 o 
  -7   1   0        0.65        0.71      0.29 o 
  -6   1   0        6.56        6.63      0.52 o 
  -5   1   0       38.60       44.60      0.83 o 
  -4   1   0      486.70      499.86      6.41 o 
  -3   1   0      434.13      449.19      8.08 o 
  -2   1   0    20715.33    20297.03    364.92 o 
  -1   1   0       48.73       45.80      0.67 o 
   0   1   0       26.44       15.93      0.30 o 
   1   1   0     1793.67     1922.11     34.05 o 
   2   1   0       75.06       72.55      1.54 o 
   3   1   0       17.50       19.55      0.65 o 
   4   1   0       32.07       35.34      1.03 o 
   5   1   0       76.16       77.79      1.92 o 
   6   1   0        6.08        5.18      0.43 o 
   7   1   0        0.83        0.61      0.29 o 
  -8   2   0        1.92        1.83      0.40 o 
  -7   2   0       18.56       21.24      0.95 o 
  -6   2   0      190.27      181.76      3.84 o 
  -5   2   0        5.81        5.73      0.26 o 
  -4   2   0     3028.41     3057.19     44.24 o 
  -3   2   0      636.20      649.29      8.19 o 
  -2   2   0     1614.60     1622.51     20.24 o 
  -1   2   0     2209.56     2319.43     28.89 o 
   0   2   0     2265.82     2221.47     46.86 o 
   1   2   0       52.45       51.60      0.83 o 
   2   2   0        1.12        0.55      0.10 o 
   3   2   0      395.52      396.93      7.43 o 
   4   2   0        8.49        5.39      0.42 o 
   5   2   0        0.00        0.01      0.18 o 
  -8   3   0       39.81       36.27      1.39 o 
  -7   3   0        0.67        0.73      0.31 o 
  -6   3   0      268.27      233.04      4.76 o 
  -5   3   0        0.92        1.38      0.33 o 
  -4   3   0      467.88      473.86      6.10 o 
  -3   3   0     2233.40     2397.28     29.84 o 
  -2   3   0       59.08       60.43      0.99 o 
  -1   3   0       56.04       50.32      0.76 o 
   0   3   0      385.46      364.80      3.91 o 
   1   3   0     1158.14     1130.25     16.31 o 
   2   3   0      292.15      297.16      4.13 o 
   3   3   0       25.02       28.36      0.66 o 
   4   3   0        2.72        3.82      0.27 o 
   5   3   0       33.09       33.15      0.85 o 
   6   3   0       25.18       26.92      1.15 o 
  -8   4   0       50.42       39.88      1.49 o 
  -7   4   0        1.42        1.84      0.37 o 
  -6   4   0      282.36      289.39      5.74 o 
  -5   4   0      147.12      142.02      2.08 o 
  -4   4   0       30.83       34.29      1.04 o 
  -3   4   0      360.03      332.05      4.33 o 
  -2   4   0       30.45       38.32      0.69 o 
  -1   4   0     1135.59     1216.91     15.20 o 
   0   4   0      937.10     1018.84     10.72 o 
   1   4   0       17.92       22.24      0.37 o 
   2   4   0       46.45       47.69      0.92 o 
   3   4   0      254.37      262.42      3.80 o 
   4   4   0       41.02       41.84      0.95 o 
   5   4   0       70.47       75.37      1.49 o 
  -8   5   0       42.20       42.52      1.56 o 
  -7   5   0       30.91       24.85      1.05 o 
  -6   5   0       13.00       12.65      0.71 o 
  -5   5   0        0.17        0.86      0.29 o 
  -4   5   0        7.91        9.24      0.32 o 
  -3   5   0       92.26       97.34      1.46 o 
  -2   5   0      231.48      241.16      3.23 o 
  -1   5   0       27.67       29.08      0.58 o 
   0   5   0       79.17       90.55      1.13 o 
   1   5   0      221.54      228.64      3.30 o 
   2   5   0      175.43      173.04      2.63 o 
   3   5   0       34.87       34.91      0.84 o 
   4   5   0       54.33       58.93      1.24 o 
   5   5   0       43.33       42.09      1.54 o 
  -7   6   0        0.04       -0.01      0.26 o 
  -6   6   0       87.46       85.23      2.17 o 
  -5   6   0      126.17      118.42      1.83 o 
  -4   6   0      116.15      111.48      1.71 o 
  -3   6   0       75.91       86.01      1.37 o 
  -2   6   0       21.88       23.96      0.54 o 
  -1   6   0      164.16      167.91      2.38 o 
   0   6   0       98.01      110.63      1.80 o 
   1   6   0      161.96      144.95      2.27 o 
   2   6   0       49.34       47.73      1.01 o 
   3   6   0      298.05      296.42      6.14 o 
   4   6   0       83.23       77.93      2.27 o 
   5   6   0       12.85       15.49      0.96 o 
  -7   7   0       11.54        9.64      0.67 o 
  -6   7   0        0.08        3.36      0.41 o 
  -5   7   0        0.00        0.51      0.15 o 
  -4   7   0       21.52       23.83      0.61 o 
  -3   7   0       64.10       68.39      1.19 o 
  -2   7   0       89.45       94.33      2.25 o 
  -1   7   0      148.21      129.76      2.95 o 
   0   7   0      153.33      152.44      2.41 o 
   1   7   0      337.29      337.15      4.86 o 
   2   7   0      184.75      186.66      4.24 o 
   3   7   0        0.01       -0.17      0.26 o 
   4   7   0        1.14        0.49      0.33 o 
  -7   8   0        3.25        3.34      0.46 o 
  -6   8   0        4.06        4.46      0.46 o 
  -5   8   0        1.90        3.34      0.30 o 
  -4   8   0       54.34       56.25      1.09 o 
  -3   8   0      137.10      130.97      3.00 o 
  -2   8   0       32.87       33.74      1.19 o 
  -1   8   0      354.78      355.12      7.09 o 
   0   8   0       61.75       70.39      2.04 o 
   1   8   0        6.19        6.89      0.62 o 
   2   8   0        1.74        0.45      0.31 o 
   3   8   0       13.40       13.66      0.95 o 
  -6   9   0        1.30        1.41      0.34 o 
  -5   9   0       68.25       75.25      2.05 o 
  -4   9   0        4.67        5.04      0.51 o 
  -3   9   0      114.39      123.43      2.97 o 
  -2   9   0       76.95       80.99      2.22 o 
  -1   9   0        5.80        4.52      0.52 o 
   0   9   0       58.20       46.22      1.65 o 
   1   9   0       15.22       16.54      0.98 o 
   2   9   0        4.28        5.36      0.65 o 
  -5  10   0       47.47       54.01      1.74 o 
  -4  10   0       26.74       27.93      1.17 o 
  -3  10   0       50.08       42.93      1.53 o 
  -2  10   0       24.95       18.77      0.99 o 
  -1  10   0       17.99       22.05      1.11 o 
   0  10   0        7.40        7.49      0.70 o 
   0 -10   1        6.66        5.61      0.65 o 
   1 -10   1        6.39        9.17      0.75 o 
   2 -10   1        0.56        0.33      0.29 o 
   3 -10   1        2.51        3.60      0.49 o 
   4 -10   1        1.95        1.72      0.41 o 
  -2  -9   1       14.94       15.19      0.98 o 
  -1  -9   1       14.68       14.69      0.91 o 
   0  -9   1       14.77       20.06      1.03 o 
   1  -9   1        5.63        4.08      0.51 o 
   2  -9   1       26.92       19.57      0.95 o 
   3  -9   1       39.84       41.60      1.42 o 
   4  -9   1        9.25        9.72      0.67 o 
   5  -9   1        5.94        7.37      0.59 o 
   6  -9   1        0.00        0.06      0.28 o 
  -3  -8   1        4.80        4.64      0.58 o 
  -2  -8   1        4.35        5.53      0.61 o 
  -1  -8   1        0.64        1.00      0.33 o 
   0  -8   1        6.84        9.01      0.66 o 
   1  -8   1       11.01       11.91      0.71 o 
   2  -8   1       69.57       62.97      1.78 o 
   3  -8   1       82.20       81.90      1.44 o 
   4  -8   1        4.00        5.03      0.33 o 
   5  -8   1        0.56        0.43      0.26 o 
   6  -8   1        0.33        0.12      0.27 o 
  -4  -7   1        1.87        1.75      0.46 o 
  -3  -7   1       12.89       14.46      0.87 o 
  -2  -7   1        5.74        5.64      0.56 o 
  -1  -7   1       28.40       27.69      1.13 o 
   0  -7   1        2.24        2.36      0.37 o 
   1  -7   1       37.26       36.71      1.23 o 
   2  -7   1       53.21       49.26      0.97 o 
   3  -7   1       81.95       81.68      1.39 o 
   4  -7   1        6.60        6.04      0.32 o 
   5  -7   1        5.42        4.78      0.45 o 
   6  -7   1        7.26        6.58      0.54 o 
   7  -7   1        0.03        0.18      0.27 o 
  -5  -6   1        1.79        2.10      0.46 o 
  -4  -6   1       24.03       23.24      1.13 o 
  -3  -6   1        8.64        7.95      0.62 o 
  -2  -6   1        0.28        0.17      0.25 o 
  -1  -6   1       46.91       51.71      1.01 o 
   0  -6   1       43.67       42.56      1.29 o 
   1  -6   1      155.02      145.87      2.14 o 
   2  -6   1       29.86       26.40      0.60 o 
   3  -6   1       87.12       82.27      1.33 o 
   4  -6   1        7.20        6.92      0.31 o 
   5  -6   1        4.63        4.23      0.41 o 
   6  -6   1       23.80       22.84      0.97 o 
   7  -6   1       31.51       31.80      1.27 o 
  -5  -5   1        3.11        3.37      0.51 o 
  -4  -5   1        4.18        4.40      0.52 o 
  -3  -5   1       81.56       77.87      1.40 o 
  -2  -5   1       16.03       15.48      0.48 o 
  -1  -5   1      296.03      271.61      3.04 o 
   0  -5   1      185.43      168.23      2.74 o 
   1  -5   1      221.09      236.23      3.20 o 
   2  -5   1       23.44       21.79      0.50 o 
   3  -5   1        7.90        7.31      0.37 o 
   4  -5   1        3.37        3.90      0.76 o 
   5  -5   1       16.60       18.70      0.79 o 
   6  -5   1        1.99        1.23      0.31 o 
   7  -5   1        1.01        1.53      0.37 o 
  -6  -4   1        0.08       -0.18      0.26 o 
  -5  -4   1       57.70       56.46      1.77 o 
  -4  -4   1       32.09       31.01      0.77 o 
  -3  -4   1       24.66       22.40      1.27 o 
  -2  -4   1      119.99      116.64      2.13 o 
  -1  -4   1      284.96      311.76      3.41 o 
   0  -4   1      152.90      149.53      2.08 o 
   1  -4   1       55.10       64.66      1.02 o 
   2  -4   1        6.89        5.37      0.38 o 
   3  -4   1       36.38       42.42      0.93 o 
   4  -4   1      110.34      110.98      1.68 o 
   5  -4   1       10.15        9.77      0.56 o 
   6  -4   1        0.06       -0.04      0.26 o 
   7  -4   1        0.00        1.22      0.33 o 
   8  -4   1        7.37        8.11      0.74 o 
  -6  -3   1        0.16        0.15      0.25 o 
  -5  -3   1       18.12       16.84      0.57 o 
  -4  -3   1       94.22       95.49      1.63 o 
  -3  -3   1      106.86       94.59      1.54 o 
  -2  -3   1       90.59       97.32      1.51 o 
  -1  -3   1       35.99       46.51      0.62 o 
   0  -3   1       47.92       56.74      1.51 o 
   1  -3   1      119.41      125.42      1.72 o 
   2  -3   1      196.47      184.81      4.10 o 
   3  -3   1        0.07        0.37      0.17 o 
   4  -3   1      119.39      121.41      1.74 o 
   5  -3   1       34.32       37.83      1.17 o 
   6  -3   1        0.88        0.95      0.31 o 
   7  -3   1       61.26       51.10      1.63 o 
   8  -3   1       39.76       34.75      1.38 o 
  -6  -2   1        3.12        2.58      0.40 o 
  -5  -2   1       31.55       31.74      1.13 o 
  -4  -2   1       90.29       92.24      2.18 o 
  -3  -2   1      349.16      337.77      6.42 o 
  -2  -2   1       50.75       60.78      5.27 o 
  -1  -2   1      226.32      222.41      2.42 o 
   0  -2   1      234.57      196.64      2.66 o 
   1  -2   1      502.94      509.50      6.41 o 
   2  -2   1      101.59      104.45      1.42 o 
   3  -2   1        1.07        0.88      0.09 o 
   4  -2   1       79.46       75.77      1.16 o 
   5  -2   1      359.67      343.04      6.53 o 
   6  -2   1      263.04      236.34      4.81 o 
   7  -2   1       11.88       10.38      0.70 o 
  -7  -1   1        7.65        8.86      0.61 o 
  -6  -1   1        6.44        7.05      0.37 o 
  -5  -1   1       64.61       68.97      1.80 o 
  -4  -1   1      102.55      110.61      2.46 o 
  -3  -1   1       74.91       88.80      1.96 o 
  -2  -1   1        0.05        0.70      0.13 o 
  -1  -1   1      261.66      254.10      3.27 o 
   0  -1   1      860.35      835.34     27.00 o 
   1  -1   1      602.96      608.22     10.73 o 
   2  -1   1        8.64        8.74      0.20 o 
   3  -1   1      431.41      429.43      5.47 o 
   4  -1   1      580.91      580.47      7.39 o 
   5  -1   1       16.82       17.18      0.71 o 
   6  -1   1        2.05        1.54      0.31 o 
   7  -1   1        0.02        0.02      0.25 o 
  -8   0   1        1.21        1.70      0.39 o 
  -7   0   1       14.19       19.09      0.88 o 
  -6   0   1        3.01        3.26      0.33 o 
  -5   0   1       16.51       21.31      0.74 o 
  -4   0   1      102.41      101.59      1.54 o 
  -3   0   1       19.55       19.57      0.62 o 
  -2   0   1       90.40       88.12      1.80 o 
  -1   0   1       39.40       39.79      0.59 o 
   0   0   1      236.46      239.62      3.19 o 
   1   0   1     2939.94     3037.43     75.74 o 
   2   0   1     2831.26     2970.89     36.90 o 
   3   0   1      576.64      611.16      7.74 o 
   4   0   1        1.24        1.19      0.14 o 
   5   0   1        3.16        3.11      0.33 o 
   6   0   1        5.91        4.33      0.41 o 
   7   0   1        1.15        0.97      0.31 o 
  -8   1   1        0.01        0.01      0.29 o 
  -7   1   1       16.78       18.11      0.86 o 
  -6   1   1        0.51        0.32      0.18 o 
  -5   1   1        7.60        6.86      0.39 o 
  -4   1   1        0.94        0.06      0.11 o 
  -3   1   1       23.98       21.33      0.59 o 
  -2   1   1       88.73       83.23      1.63 o 
  -1   1   1      741.59      746.24     13.32 o 
   0   1   1      382.44      358.92      6.19 o 
   1   1   1      624.96      631.67      8.99 o 
   2   1   1       49.33       50.31      0.77 o 
   3   1   1       79.19       76.02      1.16 o 
   4   1   1       16.24       15.99      0.48 o 
   5   1   1        0.38        0.00      0.17 o 
   6   1   1        7.42        7.64      0.51 o 
  -8   2   1        4.87        3.46      0.48 o 
  -7   2   1       11.83       11.95      0.71 o 
  -6   2   1       19.76       20.36      0.54 o 
  -5   2   1       38.22       38.18      1.00 o 
  -4   2   1       78.12       64.03      1.41 o 
  -3   2   1      201.54      216.37      4.03 o 
  -2   2   1      225.09      235.35      4.32 o 
  -1   2   1     1741.63     1475.41     22.82 o 
   0   2   1      906.87      926.63     37.15 o 
   1   2   1       44.05       45.06      0.75 o 
   2   2   1      178.23      179.13      2.57 o 
   3   2   1        7.55        9.72      0.26 o 
   4   2   1       14.61       16.83      0.45 o 
   6   2   1        4.64        2.98      0.43 o 
  -8   3   1        1.19        1.10      0.40 o 
  -7   3   1       45.71       46.51      1.51 o 
  -6   3   1        5.10        3.70      0.38 o 
  -5   3   1       12.51       13.21      0.40 o 
  -4   3   1        2.04        2.79      0.24 o 
  -3   3   1       61.52       56.06      1.25 o 
  -2   3   1       93.09       83.73      1.20 o 
  -1   3   1      747.65      716.88      8.41 o 
   0   3   1      259.63      258.81      3.54 o 
   1   3   1        1.11        0.31      0.11 o 
   2   3   1        1.47        4.15      0.24 o 
   3   3   1      177.22      186.82      2.19 o 
   4   3   1       66.72       66.64      1.28 o 
   5   3   1        1.70        1.99      0.39 o 
   6   3   1        0.23        0.41      0.32 o 
  -8   4   1        4.63        4.40      0.55 o 
  -7   4   1        0.00        0.23      0.25 o 
  -6   4   1        0.00       -0.12      0.12 o 
  -5   4   1       27.43       28.51      0.89 o 
  -4   4   1       60.73       61.32      1.19 o 
  -3   4   1        3.21        1.16      0.13 o 
  -2   4   1       12.36       10.87      0.29 o 
  -1   4   1      231.05      240.62      2.65 o 
   0   4   1      546.03      602.75      8.03 o 
   1   4   1      244.82      259.08      3.65 o 
   2   4   1      315.34      337.80      5.32 o 
   3   4   1        0.28        0.08      0.13 o 
   4   4   1        3.63        3.57      0.30 o 
   5   4   1        6.97        5.31      0.55 o 
   6   4   1       13.25       15.54      0.93 o 
  -8   5   1        0.14        0.10      0.29 o 
  -7   5   1       10.06        9.86      0.67 o 
  -6   5   1        0.05       -0.08      0.19 o 
  -5   5   1       20.77       17.04      0.48 o 
  -4   5   1       63.01       57.81      1.00 o 
  -3   5   1       16.10       13.61      0.37 o 
  -2   5   1      176.99      184.27      2.78 o 
  -1   5   1        0.18        0.25      0.07 o 
   0   5   1       63.90       77.71      1.31 o 
   1   5   1       18.56       20.15      0.54 o 
   2   5   1       29.19       31.76      0.76 o 
   3   5   1       61.96       61.28      1.23 o 
   4   5   1       12.56       12.03      0.52 o 
   5   5   1       19.43       21.18      1.02 o 
  -8   6   1        0.92        0.90      0.35 o 
  -7   6   1        3.09        3.24      0.43 o 
  -6   6   1        1.04        1.41      0.19 o 
  -5   6   1        5.55        5.34      0.29 o 
  -4   6   1      234.25      221.94      3.08 o 
  -3   6   1       93.48       91.02      1.47 o 
  -2   6   1       37.01       43.74      1.56 o 
  -1   6   1      212.14      218.65      4.64 o 
   1   6   1       39.11       32.27      0.77 o 
   2   6   1        9.92        7.68      0.39 o 
   3   6   1      117.80      114.74      2.01 o 
   4   6   1       45.22       48.92      1.70 o 
  -7   7   1        0.11       -0.03      0.24 o 
  -6   7   1        5.94        6.52      0.35 o 
  -5   7   1        2.74        1.92      0.21 o 
  -4   7   1       30.68       28.76      1.24 o 
  -3   7   1       12.14       13.83      0.43 o 
  -2   7   1        4.27        3.53      0.37 o 
  -1   7   1        1.38        3.08      0.37 o 
   0   7   1       15.40       13.92      0.49 o 
   1   7   1       77.45       56.33      1.16 o 
   2   7   1      130.64      123.68      2.62 o 
   3   7   1        7.39        8.62      0.70 o 
   4   7   1        0.10        0.48      0.33 o 
  -7   8   1        7.08        6.26      0.56 o 
  -6   8   1        0.98        0.40      0.17 o 
  -5   8   1       28.29       31.39      0.76 o 
  -4   8   1       18.11       20.33      0.87 o 
  -3   8   1        6.40        5.04      0.46 o 
  -2   8   1       31.92       31.47      1.15 o 
  -1   8   1        3.16        1.40      0.33 o 
   0   8   1      223.24      200.38      4.98 o 
   1   8   1        0.22        0.24      0.38 o 
   2   8   1        1.45        1.53      0.41 o 
   3   8   1        4.95        6.41      0.68 o 
  -5   9   1        0.24        0.39      0.26 o 
  -4   9   1       95.82       99.91      2.52 o 
  -3   9   1        0.03        0.24      0.27 o 
  -2   9   1      103.58       88.22      2.37 o 
  -1   9   1        8.64        8.71      0.69 o 
   0   9   1       12.71       12.82      0.54 o 
   1   9   1        0.71        0.33      0.32 o 
  -5  10   1        5.11        5.68      0.58 o 
  -4  10   1        8.09        6.85      0.65 o 
  -3  10   1       14.58       14.02      0.84 o 
  -2  10   1        0.02        0.14      0.27 o 
  -1  10   1        0.38        0.27      0.30 o 
   0  10   1        3.66        3.44      0.54 o 
   0 -10   2        0.61        1.26      0.40 o 
   1 -10   2        0.42        0.85      0.37 o 
   2 -10   2        1.49        2.12      0.44 o 
   3 -10   2       13.03       14.48      0.84 o 
  -2  -9   2        1.95        3.51      0.56 o 
  -1  -9   2       12.64       10.41      0.79 o 
   0  -9   2        2.27        2.70      0.45 o 
   1  -9   2        0.81        1.74      0.40 o 
   2  -9   2       19.07       17.55      0.90 o 
   3  -9   2       39.87       46.13      1.51 o 
   4  -9   2        0.11       -0.26      0.28 o 
   5  -9   2        0.06        0.58      0.33 o 
  -3  -8   2       11.96       10.16      0.81 o 
  -2  -8   2        1.19        0.20      0.26 o 
  -1  -8   2        2.78        1.40      0.37 o 
   0  -8   2      116.53      115.49      2.89 o 
   1  -8   2        2.56        3.34      0.43 o 
   2  -8   2       27.09       26.37      1.03 o 
   3  -8   2       42.72       45.59      0.99 o 
   4  -8   2        1.30        1.54      0.33 o 
   5  -8   2        8.08        6.78      0.57 o 
   6  -8   2        3.81        3.28      0.46 o 
  -4  -7   2       16.39       15.93      0.98 o 
  -3  -7   2        2.04        1.25      0.37 o 
  -2  -7   2       91.75       95.38      2.55 o 
  -1  -7   2        9.72        7.48      0.60 o 
   0  -7   2        0.55        0.41      0.26 o 
   1  -7   2        0.09        0.14      0.17 o 
   2  -7   2       18.52       18.29      0.96 o 
   3  -7   2       25.29       24.27      0.64 o 
   4  -7   2       25.14       27.06      0.99 o 
   5  -7   2        2.50        2.11      0.34 o 
   6  -7   2        6.87        6.59      0.56 o 
   7  -7   2       12.84       10.89      0.76 o 
  -5  -6   2        0.10        0.12      0.28 o 
  -4  -6   2       34.12       32.89      1.36 o 
  -3  -6   2       81.45       78.61      2.21 o 
  -2  -6   2       54.60       51.54      1.60 o 
  -1  -6   2        2.02        1.19      0.28 o 
   0  -6   2       33.90       31.29      0.69 o 
   1  -6   2        1.07        1.81      0.29 o 
   2  -6   2        1.45        0.90      0.17 o 
   3  -6   2      186.01      181.78      2.60 o 
   4  -6   2       41.08       41.78      1.24 o 
   5  -6   2       30.11       32.25      1.12 o 
   6  -6   2        6.74        5.47      0.53 o 
   7  -6   2        0.20        0.34      0.29 o 
  -6  -5   2       34.24       31.74      1.41 o 
  -5  -5   2       70.11       74.49      2.23 o 
  -4  -5   2      115.40      120.11      2.99 o 
  -3  -5   2       72.62       67.15      1.87 o 
  -2  -5   2        3.19        3.77      0.29 o 
  -1  -5   2        6.52        7.02      0.22 o 
   0  -5   2      171.03      175.96      2.49 o 
   1  -5   2      203.95      221.75      3.06 o 
   2  -5   2      523.04      535.25      6.91 o 
   3  -5   2        4.58        2.21      0.20 o 
   4  -5   2       16.73       12.79      0.61 o 
   5  -5   2        3.73        3.89      0.41 o 
   6  -5   2        0.09       -0.04      0.23 o 
   7  -5   2        0.04       -0.35      0.24 o 
  -6  -4   2       57.63       58.98      1.93 o 
  -5  -4   2       23.04       23.49      1.07 o 
  -4  -4   2       16.68       18.16      0.86 o 
  -3  -4   2       68.97       68.70      1.21 o 
  -2  -4   2        4.71        6.47      0.28 o 
  -1  -4   2      700.43      738.85      7.84 o 
   0  -4   2      115.44      131.26      1.89 o 
   1  -4   2        1.40        0.16      0.16 o 
   2  -4   2        0.58        0.58      0.15 o 
   3  -4   2      166.94      165.13      2.29 o 
   4  -4   2        0.01        0.12      0.17 o 
   5  -4   2        2.65        2.63      0.34 o 
   6  -4   2        0.58        0.71      0.29 o 
   7  -4   2        0.16       -0.18      0.27 o 
  -6  -3   2       12.07       11.01      0.74 o 
  -5  -3   2       10.54       10.75      0.69 o 
  -4  -3   2        0.99        0.58      0.30 o 
  -3  -3   2       24.25       28.79      1.15 o 
  -2  -3   2      250.42      263.57      2.92 o 
  -1  -3   2      257.45      223.11      2.47 o 
   0  -3   2      800.72      789.13      9.96 o 
   1  -3   2      512.39      470.79      6.01 o 
   2  -3   2        2.91        6.10      0.22 o 
   3  -3   2        6.52        7.11      0.22 o 
   4  -3   2       24.19       21.75      0.79 o 
   5  -3   2        5.43        5.37      0.46 o 
   6  -3   2       52.66       44.01      1.41 o 
   7  -3   2        0.00       -0.33      0.23 o 
  -7  -2   2        0.04       -0.09      0.26 o 
  -6  -2   2        2.93        3.34      0.45 o 
  -5  -2   2       26.22       30.02      1.11 o 
  -4  -2   2        3.89        5.90      0.46 o 
  -3  -2   2      141.62      154.26      3.22 o 
  -2  -2   2      303.77      289.33      4.32 o 
  -1  -2   2     1763.09     1709.66     18.11 o 
   0  -2   2      416.61      376.46      4.82 o 
   1  -2   2       12.05       11.81      1.05 o 
   2  -2   2      240.05      255.98      5.64 o 
   3  -2   2       10.46        8.82      0.22 o 
   4  -2   2       68.28       63.26      1.56 o 
   5  -2   2       23.19       21.75      0.85 o 
   6  -2   2       45.03       41.39      1.35 o 
   7  -2   2       12.03       10.49      0.71 o 
  -7  -1   2       14.05       15.88      0.81 o 
  -6  -1   2        3.14        3.59      0.39 o 
  -5  -1   2       53.18       57.08      1.60 o 
  -4  -1   2      325.76      312.28      6.05 o 
  -3  -1   2        0.52        0.67      0.17 o 
  -2  -1   2       48.50       39.39      0.75 o 
  -1  -1   2      288.76      301.85      3.88 o 
   0  -1   2      324.43      319.74      4.11 o 
   1  -1   2       27.93       26.72      0.68 o 
   2  -1   2      260.68      244.87      4.54 o 
   3  -1   2        9.21       10.35      0.24 o 
   4  -1   2       20.74       22.09      0.75 o 
   5  -1   2        2.55        3.15      0.35 o 
   6  -1   2        5.30        5.90      0.48 o 
   7  -1   2        2.45        1.43      0.35 o 
  -7   0   2       35.90       31.96      1.13 o 
  -6   0   2       16.91       17.01      0.73 o 
  -5   0   2        0.29        0.46      0.17 o 
  -4   0   2      148.82      138.44      2.83 o 
  -3   0   2      201.55      192.48      3.70 o 
  -2   0   2      618.78      587.31     10.54 o 
  -1   0   2        0.45        1.48      0.08 o 
   0   0   2      248.63      236.37      2.54 o 
   1   0   2      326.04      298.90      3.82 o 
   2   0   2       61.46       72.62      1.03 o 
   3   0   2        0.67        1.75      0.33 o 
   4   0   2        1.31        2.96      0.28 o 
   5   0   2        0.04       13.60      0.62 o 
   6   0   2       12.82       11.40      0.65 o 
   7   0   2       13.71       13.64      0.76 o 
  -8   1   2        5.33        3.47      0.47 o 
  -7   1   2        8.80        9.62      0.57 o 
  -6   1   2        2.07        2.09      0.28 o 
  -5   1   2       17.01       17.24      0.65 o 
  -4   1   2        0.16        0.15      0.12 o 
  -3   1   2      375.40      340.19      6.25 o 
  -2   1   2        0.46        0.44      0.10 o 
  -1   1   2      764.81      707.60      7.43 o 
   0   1   2      257.87      239.37      2.57 o 
   1   1   2      220.25      186.37      3.11 o 
   2   1   2      258.33      251.54      3.27 o 
   3   1   2      196.91      193.27      2.90 o 
   4   1   2       68.71       69.48      1.61 o 
   5   1   2      121.01      118.79      2.59 o 
  -8   2   2        0.60       -0.14      0.24 o 
  -7   2   2       31.88       30.12      1.00 o 
  -6   2   2       21.93       23.07      0.80 o 
  -5   2   2       34.54       32.87      0.94 o 
  -4   2   2       55.19       50.93      1.21 o 
  -3   2   2       79.17       71.56      1.52 o 
  -2   2   2      615.44      581.39     10.43 o 
  -1   2   2      270.19      229.24      3.11 o 
   0   2   2        6.10        5.99      0.12 o 
   1   2   2      464.65      513.44      5.46 o 
   2   2   2      713.33      775.42      8.21 o 
   3   2   2       61.85       67.14      1.07 o 
   4   2   2        4.65        5.02      0.28 o 
   5   2   2       37.10       34.90      1.31 o 
   6   2   2       22.13       20.01      1.02 o 
  -8   3   2        0.03       -0.12      0.26 o 
  -7   3   2       54.97       53.88      1.08 o 
  -6   3   2        4.55        5.43      0.39 o 
  -5   3   2       70.51       71.61      1.65 o 
  -4   3   2       51.40       48.59      1.17 o 
  -3   3   2       95.03       83.12      1.76 o 
  -2   3   2        2.56        4.43      0.26 o 
  -1   3   2     1080.90     1140.02     20.26 o 
   0   3   2       52.24       65.58      1.07 o 
   1   3   2      126.57      125.79      1.46 o 
   2   3   2       41.16       37.82      0.57 o 
   3   3   2        0.11        0.12      0.13 o 
   4   3   2       97.79       96.58      2.52 o 
   5   3   2        6.12        6.22      0.58 o 
   6   3   2        0.75        0.62      0.35 o 
  -8   4   2        0.00       -0.32      0.22 o 
  -7   4   2        0.47        0.63      0.28 o 
  -6   4   2       40.04       38.22      0.81 o 
  -5   4   2       59.79       58.20      1.43 o 
  -4   4   2        2.88        2.64      0.25 o 
  -3   4   2      153.19      150.98      3.02 o 
  -2   4   2        0.27        1.03      0.10 o 
  -1   4   2        4.21        2.27      0.10 o 
   0   4   2      273.42      290.56      4.04 o 
   1   4   2       10.65       16.38      0.55 o 
   2   4   2      419.97      425.39      5.90 o 
   3   4   2        0.16        0.29      0.16 o 
   4   4   2       36.97       34.34      1.28 o 
   5   4   2       24.00       25.37      1.15 o 
  -8   5   2        0.41        0.57      0.33 o 
  -7   5   2        0.62        0.30      0.26 o 
  -6   5   2        0.01        0.02      0.12 o 
  -5   5   2        2.70        2.54      0.21 o 
  -4   5   2        1.01        0.89      0.14 o 
  -3   5   2       72.22       78.41      1.23 o 
  -2   5   2      281.52      289.40      3.80 o 
  -1   5   2      317.54      327.05      4.55 o 
   0   5   2       11.82       13.50      0.43 o 
   1   5   2        0.00       -0.03      0.15 o 
   2   5   2      249.72      230.81      3.44 o 
   3   5   2       24.33       26.20      0.75 o 
   4   5   2       12.50       12.27      0.75 o 
   5   5   2        1.21        1.80      0.43 o 
  -8   6   2        4.89        5.97      0.58 o 
  -7   6   2        8.55        7.64      0.57 o 
  -6   6   2        1.79        1.30      0.22 o 
  -5   6   2       32.60       33.38      0.74 o 
  -4   6   2      192.67      182.27      2.59 o 
  -3   6   2        8.69        9.51      0.32 o 
  -2   6   2        0.78        0.04      0.15 o 
  -1   6   2       93.53       87.35      1.50 o 
   0   6   2       34.18       31.76      0.75 o 
   1   6   2       12.94       14.16      0.88 o 
   2   6   2       59.42       57.08      1.20 o 
   3   6   2        9.02        6.54      0.59 o 
   4   6   2       26.13       24.33      1.10 o 
  -7   7   2        0.00        0.31      0.26 o 
  -6   7   2       23.32       21.22      0.61 o 
  -5   7   2        5.71        4.51      0.28 o 
  -4   7   2       46.23       39.29      0.81 o 
  -3   7   2        8.34        7.12      0.49 o 
  -2   7   2        4.85        5.73      0.46 o 
  -1   7   2       26.91       25.19      0.68 o 
   0   7   2        0.15        0.08      0.19 o 
   1   7   2       30.20       24.62      0.71 o 
   2   7   2       72.22       70.03      1.43 o 
   3   7   2       17.63       14.80      0.61 o 
  -7   8   2        6.63        6.52      0.56 o 
  -6   8   2        0.91        0.99      0.20 o 
  -5   8   2        2.11        1.72      0.32 o 
  -4   8   2       36.13       30.11      1.10 o 
  -3   8   2        8.33        6.23      0.51 o 
  -2   8   2        9.69        8.24      0.59 o 
  -1   8   2      102.50      102.53      1.84 o 
   0   8   2       26.63       27.33      0.77 o 
   1   8   2       17.88       15.71      0.72 o 
   2   8   2        7.76        5.04      0.39 o 
  -6   9   2        1.68        1.58      0.37 o 
  -5   9   2        0.24        0.04      0.25 o 
  -4   9   2       73.03       73.93      2.07 o 
  -3   9   2        4.74        6.44      0.57 o 
  -2   9   2       11.83       11.75      0.75 o 
  -1   9   2       30.28       30.81      1.27 o 
   0   9   2       12.38        8.48      0.46 o 
   1   9   2       35.25       40.72      1.06 o 
  -5  10   2        4.95        6.46      0.60 o 
  -4  10   2        5.12        6.38      0.61 o 
  -3  10   2        0.34        0.55      0.33 o 
  -2  10   2        7.47        5.56      0.60 o 
  -1  10   2       12.67       11.52      0.82 o 
   0 -10   3       26.08       28.48      1.34 o 
   1 -10   3        0.05        0.05      0.30 o 
   2 -10   3        7.67        7.83      0.68 o 
  -2  -9   3       15.97       17.01      1.05 o 
  -1  -9   3       13.36       17.42      1.00 o 
   0  -9   3        0.96        2.02      0.43 o 
   1  -9   3        3.09        4.02      0.48 o 
   2  -9   3       26.35       26.59      1.13 o 
   3  -9   3       12.96       15.88      0.90 o 
   4  -9   3       25.44       23.69      1.08 o 
   5  -9   3        9.44        8.15      0.68 o 
  -3  -8   3        0.00        0.35      0.31 o 
  -2  -8   3        5.03        5.73      0.61 o 
  -1  -8   3       57.78       57.84      1.86 o 
   0  -8   3        9.57        7.24      0.63 o 
   1  -8   3       81.75       90.82      2.37 o 
   2  -8   3      120.87      132.02      2.16 o 
   3  -8   3      115.39      115.61      2.76 o 
   4  -8   3       47.31       44.98      1.46 o 
   5  -8   3        0.97        0.92      0.33 o 
   6  -8   3        0.32        0.17      0.31 o 
  -4  -7   3       29.51       34.01      1.47 o 
  -3  -7   3       14.78       13.91      0.89 o 
  -2  -7   3        1.98        1.30      0.35 o 
  -1  -7   3      285.01      289.60      5.97 o 
   0  -7   3      354.64      375.73      5.10 o 
   1  -7   3      171.58      175.46      2.64 o 
   2  -7   3       40.15       40.22      0.90 o 
   3  -7   3       37.49       38.99      1.27 o 
   4  -7   3       11.50       11.15      0.69 o 
   5  -7   3       22.84       19.42      0.91 o 
   6  -7   3        3.41        3.30      0.47 o 
  -5  -6   3        7.01        6.57      0.69 o 
  -4  -6   3       13.48       13.06      0.87 o 
  -3  -6   3      149.94      153.78      3.64 o 
  -2  -6   3      534.61      527.69     10.13 o 
  -1  -6   3      177.19      181.87      2.64 o 
   0  -6   3       62.56       65.82      1.19 o 
   1  -6   3       25.65       27.38      0.68 o 
   2  -6   3        4.27        5.14      0.35 o 
   3  -6   3        0.14       -0.08      0.22 o 
   4  -6   3       82.85       78.71      2.00 o 
   5  -6   3       20.75       18.42      0.87 o 
   6  -6   3        1.50        1.23      0.37 o 
   7  -6   3        0.05       -0.31      0.26 o 
  -6  -5   3        0.01        0.16      0.32 o 
  -5  -5   3       74.66       81.01      2.37 o 
  -4  -5   3      565.45      554.80     10.73 o 
  -3  -5   3      225.94      223.00      3.21 o 
  -2  -5   3       20.02       21.08      0.56 o 
  -1  -5   3       65.25       70.53      1.20 o 
   0  -5   3        0.53        0.28      0.14 o 
   1  -5   3       68.66       71.19      1.22 o 
   2  -5   3       29.71       33.61      0.89 o 
   3  -5   3        1.99        1.39      0.27 o 
   4  -5   3        0.02        0.24      0.22 o 
   5  -5   3       32.49       30.52      1.10 o 
   6  -5   3        8.67        9.02      0.66 o 
   7  -5   3        0.01        0.53      0.34 o 
  -6  -4   3      150.30      154.18      3.80 o 
  -5  -4   3       97.81       91.34      2.48 o 
  -4  -4   3        0.55        0.19      0.24 o 
  -3  -4   3       56.24       55.80      1.05 o 
  -2  -4   3       19.09       24.10      0.57 o 
  -1  -4   3        1.26        3.22      0.38 o 
   0  -4   3      300.67      322.36      4.28 o 
   1  -4   3      205.80      205.34      2.83 o 
   2  -4   3      466.32      483.67      6.24 o 
   3  -4   3       27.38       24.80      0.84 o 
   4  -4   3       38.77       42.66      1.25 o 
   5  -4   3       13.87       12.69      0.69 o 
   6  -4   3        5.63        5.93      0.56 o 
   7  -4   3        3.49        2.57      0.48 o 
  -7  -3   3       57.13       58.72      1.98 o 
  -6  -3   3        8.49        8.97      0.71 o 
  -5  -3   3        9.49        8.94      0.65 o 
  -4  -3   3       37.79       38.48      1.28 o 
  -3  -3   3        8.86       11.89      0.42 o 
  -2  -3   3      143.22      154.66      1.79 o 
  -1  -3   3        0.25        1.76      0.23 o 
   0  -3   3      905.62      969.97     14.50 o 
   1  -3   3      287.17      276.99      6.57 o 
   2  -3   3      200.13      187.54      2.53 o 
   3  -3   3        0.90        0.87      0.20 o 
   4  -3   3        6.43        7.95      0.51 o 
   5  -3   3       39.65       36.19      1.19 o 
   6  -3   3       22.97       25.72      1.05 o 
   7  -3   3        1.90        1.62      0.42 o 
  -7  -2   3       10.20       12.31      0.77 o 
  -6  -2   3        2.04        1.74      0.38 o 
  -5  -2   3       12.88       13.20      0.72 o 
  -4  -2   3      101.25      106.99      2.52 o 
  -3  -2   3       48.69       56.61      1.01 o 
  -2  -2   3     1828.13     1913.64     45.79 o 
  -1  -2   3      237.84      240.16      3.19 o 
   0  -2   3      262.09      253.88      3.35 o 
   1  -2   3        3.22        3.71      0.16 o 
   2  -2   3      462.05      430.47      7.85 o 
   3  -2   3       91.48       89.74      2.00 o 
   4  -2   3       51.13       56.44      1.48 o 
   5  -2   3       12.61       13.48      0.69 o 
   6  -2   3        1.60        2.00      0.37 o 
   7  -2   3        6.24        6.57      0.61 o 
  -7  -1   3        0.71        0.75      0.29 o 
  -6  -1   3       57.88       62.01      1.71 o 
  -5  -1   3       36.00       37.63      1.25 o 
  -4  -1   3      469.09      503.40      9.46 o 
  -3  -1   3       26.76       24.09      0.81 o 
  -2  -1   3      645.27      653.55      9.85 o 
  -1  -1   3     2297.29     2281.27     51.76 o 
   0  -1   3      763.59      746.74      9.39 o 
   1  -1   3      205.94      208.91      2.74 o 
   2  -1   3       80.08       82.28      1.77 o 
   3  -1   3       45.71       42.96      1.12 o 
   4  -1   3        0.25        2.15      0.27 o 
   5  -1   3       32.18       31.19      1.07 o 
   6  -1   3       12.48       14.04      0.75 o 
   7  -1   3        0.48        0.35      0.31 o 
  -7   0   3       11.18       10.62      0.63 o 
  -6   0   3      119.28      122.43      2.78 o 
  -5   0   3        5.00        3.79      0.35 o 
  -4   0   3        0.18        0.24      0.13 o 
  -3   0   3      658.11      666.79     12.05 o 
  -2   0   3     1121.85     1188.23     21.09 o 
  -1   0   3     1188.97     1204.02     12.58 o 
   0   0   3      241.14      240.32      2.61 o 
   1   0   3        5.21        6.35      0.17 o 
   2   0   3      189.82      187.29      4.33 o 
   3   0   3      258.40      258.81      4.89 o 
   4   0   3       22.64       24.02      0.82 o 
   5   0   3        0.06       -0.04      0.17 o 
   6   0   3        0.18        0.30      0.25 o 
  -7   1   3        0.34        0.38      0.23 o 
  -6   1   3        0.27        0.38      0.20 o 
  -5   1   3      163.65      169.41      3.47 o 
  -4   1   3        0.59        0.98      0.17 o 
  -3   1   3      150.75      145.99      2.88 o 
  -2   1   3      625.88      636.25      8.02 o 
  -1   1   3     2553.67     2461.36     29.77 o 
   0   1   3      495.46      490.27      5.20 o 
   1   1   3      371.17      373.91      4.02 o 
   2   1   3        1.35        1.16      0.22 o 
   3   1   3       35.21       34.50      0.93 o 
   4   1   3       29.58       28.81      0.90 o 
  -7   2   3        4.30        4.44      0.42 o 
  -6   2   3        0.12       -0.06      0.15 o 
  -5   2   3       32.95       31.26      0.95 o 
  -4   2   3       26.85       22.12      0.70 o 
  -3   2   3      848.24      825.76     14.79 o 
  -2   2   3      553.50      528.45      9.54 o 
  -1   2   3      247.20      238.35      2.60 o 
   0   2   3      103.50      101.64      1.25 o 
   1   2   3        0.32        1.07      0.13 o 
   2   2   3      203.95      207.26      2.35 o 
   3   2   3       28.98       28.14      0.68 o 
   4   2   3       36.89       35.57      1.29 o 
   5   2   3        0.27        0.03      0.25 o 
   6   2   3        1.34        1.37      0.39 o 
  -7   3   3       12.17       12.91      0.65 o 
  -6   3   3        1.11        1.51      0.25 o 
  -5   3   3      347.92      330.29      6.26 o 
  -4   3   3       68.20       68.52      1.58 o 
  -3   3   3       27.17       26.75      0.76 o 
  -2   3   3      134.02      123.48      1.96 o 
  -1   3   3      684.62      692.01      9.29 o 
   0   3   3      846.34      851.25      8.99 o 
   1   3   3        4.40        5.38      0.21 o 
   2   3   3      114.75      121.11      1.92 o 
   3   3   3        4.99        5.34      0.32 o 
   4   3   3        0.00       -0.31      0.20 o 
   5   3   3        3.45        4.60      0.56 o 
  -8   4   3        0.43        0.10      0.28 o 
  -7   4   3       11.21        9.05      0.54 o 
  -6   4   3        5.60        4.86      0.37 o 
  -5   4   3       27.64       27.84      0.88 o 
  -4   4   3      128.35      131.09      2.73 o 
  -3   4   3      271.17      275.72      5.26 o 
  -2   4   3      649.76      662.20      9.91 o 
  -1   4   3       26.14       24.17      0.55 o 
   0   4   3        2.96        5.02      0.25 o 
   1   4   3       26.82       35.16      1.70 o 
   2   4   3        7.72        6.94      0.36 o 
   3   4   3       22.52       23.77      1.29 o 
   4   4   3        0.24        0.11      0.26 o 
   5   4   3        1.11        1.16      0.40 o 
  -8   5   3        6.48        6.33      0.59 o 
  -7   5   3       19.64       17.13      0.56 o 
  -6   5   3       17.69       18.86      0.75 o 
  -5   5   3      131.46      132.99      2.86 o 
  -4   5   3        9.82       11.95      0.55 o 
  -3   5   3        0.36        0.68      0.18 o 
  -2   5   3        6.36        5.19      0.18 o 
  -1   5   3      112.44      124.11      1.95 o 
   0   5   3       40.83       47.17      0.95 o 
   1   5   3        0.02       -0.04      0.20 o 
   2   5   3       18.68       20.44      0.63 o 
   3   5   3        6.43        7.34      0.41 o 
   4   5   3       16.89       16.61      0.91 o 
  -8   6   3       15.35       16.50      0.90 o 
  -7   6   3        0.41        0.29      0.17 o 
  -6   6   3        9.56        9.18      0.38 o 
  -5   6   3        1.48        1.16      0.17 o 
  -4   6   3        0.38        0.53      0.30 o 
  -3   6   3      145.83      141.64      3.03 o 
  -2   6   3       49.36       58.92      1.52 o 
  -1   6   3        0.09       -0.03      0.11 o 
   0   6   3        0.00        0.13      0.15 o 
   1   6   3        1.66        0.83      0.19 o 
   2   6   3        2.04        2.16      0.27 o 
   3   6   3        1.94        1.74      0.28 o 
   4   6   3        1.25        1.31      0.40 o 
  -7   7   3       56.18       54.08      1.13 o 
  -6   7   3       12.95       13.82      0.49 o 
  -5   7   3      113.03      114.93      1.83 o 
  -4   7   3       20.29       22.16      0.87 o 
  -3   7   3       18.72       19.72      0.82 o 
  -2   7   3        3.10        1.94      0.31 o 
  -1   7   3        3.00        3.46      0.64 o 
   0   7   3       15.47       18.68      0.61 o 
   1   7   3       36.17       38.09      0.95 o 
   2   7   3       10.41        9.40      1.10 o 
   3   7   3       13.53       14.00      0.62 o 
  -7   8   3        9.61       10.74      0.49 o 
  -6   8   3       14.38       14.04      0.75 o 
  -5   8   3       20.83       23.45      0.97 o 
  -4   8   3        0.06       -0.23      0.20 o 
  -3   8   3        4.64        6.27      0.53 o 
  -2   8   3        0.39        1.61      0.32 o 
  -1   8   3        2.78        4.28      0.33 o 
   0   8   3       11.13        9.84      1.80 o 
   1   8   3       51.01       56.57      1.69 o 
   2   8   3        0.15        0.58      0.26 o 
  -6   9   3        0.08       -0.24      0.20 o 
  -5   9   3        3.23        5.24      0.52 o 
  -4   9   3        6.60        7.35      0.61 o 
  -3   9   3        6.68        9.60      0.69 o 
  -2   9   3       24.21       20.09      0.98 o 
  -1   9   3        8.57       12.75      0.56 o 
   0   9   3        0.17        0.11      0.18 o 
  -4  10   3        0.22        0.81      0.34 o 
  -3  10   3        9.52       13.04      0.84 o 
  -2  10   3        4.04        3.38      0.49 o 
   1 -10   4        2.72        3.32      0.53 o 
  -2  -9   4        2.57        2.98      0.55 o 
  -1  -9   4        0.01       -0.18      0.24 o 
   0  -9   4       35.03       31.42      1.32 o 
   1  -9   4        2.02        3.22      0.48 o 
   2  -9   4        7.29        7.77      0.63 o 
   3  -9   4       30.32       32.43      1.34 o 
   4  -9   4       25.83       28.72      1.27 o 
  -3  -8   4        4.49        3.75      0.57 o 
  -2  -8   4        9.11        7.34      0.67 o 
  -1  -8   4        5.32        4.12      0.52 o 
   0  -8   4        0.08        0.47      0.27 o 
   1  -8   4      190.78      186.61      2.87 o 
   2  -8   4       10.81       10.73      0.52 o 
   3  -8   4       63.86       74.02      2.11 o 
   4  -8   4      107.22      110.55      2.79 o 
   5  -8   4       24.57       23.23      1.10 o 
  -4  -7   4        8.40        8.62      0.74 o 
  -3  -7   4        0.94        1.25      0.39 o 
  -2  -7   4       12.40        8.93      0.68 o 
  -1  -7   4      109.00       95.91      2.49 o 
   0  -7   4       19.87       17.36      0.56 o 
   1  -7   4      275.64      297.10      4.19 o 
   2  -7   4      360.94      377.66      5.18 o 
   3  -7   4       12.63       13.60      0.79 o 
   4  -7   4       16.56       14.12      0.79 o 
   5  -7   4       17.02       19.09      0.99 o 
   6  -7   4        0.71        1.68      0.43 o 
  -5  -6   4       12.22       10.70      0.82 o 
  -4  -6   4        0.16        0.29      0.28 o 
  -3  -6   4       96.83       90.25      2.48 o 
  -2  -6   4        8.83        9.81      0.42 o 
  -1  -6   4       96.05      104.78      2.21 o 
   0  -6   4      606.47      623.64      8.14 o 
   1  -6   4        1.06        1.00      0.19 o 
   2  -6   4       31.96       34.50      0.79 o 
   3  -6   4        0.06       -0.09      0.24 o 
   4  -6   4        0.16       -0.03      0.26 o 
   5  -6   4        8.35        8.21      0.66 o 
   6  -6   4       23.09       21.15      1.03 o 
  -6  -5   4        0.00        0.09      0.30 o 
  -5  -5   4        5.60        5.79      0.60 o 
  -4  -5   4        8.25        7.02      0.61 o 
  -3  -5   4       38.59       45.16      0.96 o 
  -2  -5   4      952.55      927.46     11.87 o 
  -1  -5   4       40.63       36.58      0.89 o 
   0  -5   4       13.32       15.27      0.48 o 
   1  -5   4       18.23       16.86      0.50 o 
   2  -5   4        2.48        2.89      0.22 o 
   3  -5   4       23.97       26.38      0.99 o 
   4  -5   4       39.03       40.68      1.32 o 
   5  -5   4        0.25        1.01      0.32 o 
   6  -5   4       10.93        8.90      0.70 o 
  -6  -4   4        6.29        5.58      0.61 o 
  -5  -4   4        6.82        5.42      0.59 o 
  -4  -4   4      179.19      174.55      3.93 o 
  -3  -4   4       40.41       35.06      0.79 o 
  -2  -4   4       31.64       25.58      0.67 o 
  -1  -4   4        4.41        6.92      0.31 o 
   0  -4   4       37.55       41.54      0.81 o 
   1  -4   4      151.59      143.27      2.23 o 
   2  -4   4      240.87      243.94      3.31 o 
   3  -4   4      143.69      139.67      3.05 o 
   4  -4   4      120.64      108.23      2.53 o 
   5  -4   4        3.06        2.80      0.41 o 
   6  -4   4       10.03        8.65      0.65 o 
  -7  -3   4        1.01        1.69      0.44 o 
  -6  -3   4       34.77       35.55      1.42 o 
  -5  -3   4      103.80      102.64      2.66 o 
  -4  -3   4       25.58       22.85      0.96 o 
  -3  -3   4       37.57       38.00      0.80 o 
  -2  -3   4      221.45      214.83      2.99 o 
  -1  -3   4      177.46      162.67      2.31 o 
   0  -3   4       57.30       63.13      1.05 o 
   1  -3   4      510.08      553.31     14.49 o 
   2  -3   4      200.11      201.71      4.02 o 
   3  -3   4       41.94       39.75      1.18 o 
   4  -3   4        3.63        3.48      0.38 o 
   5  -3   4       46.91       43.29      1.37 o 
   6  -3   4        2.52        2.36      0.39 o 
  -7  -2   4        8.24       11.23      0.76 o 
  -6  -2   4       15.00       14.33      0.84 o 
  -5  -2   4      154.44      156.48      3.58 o 
  -4  -2   4        0.35        0.19      0.19 o 
  -3  -2   4       18.51       18.38      0.50 o 
  -2  -2   4        0.09        0.89      0.16 o 
  -1  -2   4     1051.09     1133.96     14.23 o 
   0  -2   4     1639.22     1713.01     21.38 o 
   1  -2   4       25.09       25.90      0.50 o 
   2  -2   4      180.73      177.02      3.55 o 
   3  -2   4       34.46       33.44      1.03 o 
   4  -2   4       46.23       39.27      1.19 o 
   5  -2   4       17.38       18.03      0.83 o 
   6  -2   4        3.01        2.51      0.40 o 
  -7  -1   4       15.61       17.94      0.90 o 
  -6  -1   4        1.23        2.50      0.37 o 
  -5  -1   4       47.42       47.61      1.39 o 
  -4  -1   4       59.25       67.35      1.78 o 
  -3  -1   4      217.75      244.96      3.36 o 
  -2  -1   4     1637.87     1705.59     21.29 o 
  -1  -1   4      264.61      256.60      2.42 o 
   0  -1   4        1.82        3.70      0.26 o 
   1  -1   4      370.01      401.23      5.15 o 
   2  -1   4        0.01        0.40      0.18 o 
   3  -1   4      204.35      204.99      4.04 o 
   4  -1   4       60.28       54.14      1.45 o 
   5  -1   4       35.01       33.95      1.14 o 
   6  -1   4        2.75        2.63      0.41 o 
  -8   0   4        7.28        8.79      0.69 o 
  -7   0   4        1.14        0.95      0.29 o 
  -6   0   4       38.05       40.07      1.29 o 
  -5   0   4        1.41        1.41      0.25 o 
  -4   0   4      367.16      363.20      6.87 o 
  -3   0   4        0.90        1.68      0.18 o 
  -2   0   4       18.56       24.55      0.50 o 
  -1   0   4       20.86       31.93      0.46 o 
   0   0   4      186.09      187.80      2.10 o 
   1   0   4      290.47      301.58      5.31 o 
   2   0   4       30.21       36.32      0.99 o 
   3   0   4       67.28       73.46      1.71 o 
   4   0   4       39.90       39.23      1.15 o 
   5   0   4        0.03        0.10      0.23 o 
  -8   1   4       32.34       36.65      1.33 o 
  -7   1   4        1.87        1.32      0.30 o 
  -6   1   4       46.96       48.23      1.40 o 
  -5   1   4       34.05       34.14      1.05 o 
  -4   1   4        4.26        4.09      0.32 o 
  -3   1   4      183.50      178.24      3.50 o 
  -2   1   4        3.83        3.70      0.19 o 
  -1   1   4     1955.63     1958.86     40.38 o 
   0   1   4      404.68      427.00      7.10 o 
   1   1   4      480.64      517.40      5.53 o 
   2   1   4       24.82       24.68      0.43 o 
   3   1   4        0.32        0.94      0.29 o 
   4   1   4        3.99        3.13      0.27 o 
   5   1   4        6.53        5.39      0.58 o 
   6   1   4        0.01        0.29      0.30 o 
  -8   2   4        0.11       -0.29      0.23 o 
  -7   2   4        2.25        3.44      0.39 o 
  -6   2   4        9.79       10.44      0.58 o 
  -5   2   4       97.54       84.12      1.96 o 
  -4   2   4       27.53       26.69      0.83 o 
  -3   2   4      474.48      482.61      8.82 o 
  -2   2   4       31.91       37.12      0.54 o 
  -1   2   4       24.97       29.98      0.46 o 
   0   2   4      142.39      130.99      1.75 o 
   1   2   4       83.35       87.37      1.10 o 
   2   2   4        1.27        1.04      0.12 o 
   3   2   4       58.88       57.81      1.74 o 
   4   2   4        0.27       -0.34      0.23 o 
   5   2   4       25.37       26.34      1.22 o 
  -8   3   4       15.07       16.79      0.82 o 
  -7   3   4       18.83       17.55      0.77 o 
  -6   3   4        0.01        0.27      0.18 o 
  -5   3   4      121.83      132.46      2.83 o 
  -4   3   4      110.33      115.96      2.47 o 
  -3   3   4      183.39      188.89      3.71 o 
  -2   3   4       27.49       31.08      0.72 o 
  -1   3   4       41.64       40.68      0.58 o 
   0   3   4        7.88        5.06      0.16 o 
   1   3   4      350.24      367.68      5.09 o 
   2   3   4        0.70        0.59      0.15 o 
   3   3   4       67.72       68.68      2.00 o 
   4   3   4        3.27        1.85      0.40 o 
   5   3   4        1.02        1.16      0.40 o 
  -8   4   4        3.70        4.97      0.46 o 
  -7   4   4       15.01       14.80      0.71 o 
  -6   4   4        5.33        5.61      0.41 o 
  -5   4   4       31.74       35.06      1.05 o 
  -4   4   4       12.34       10.99      0.53 o 
  -3   4   4        0.45        0.94      0.18 o 
  -2   4   4      150.43      154.18      2.30 o 
  -1   4   4       98.76      103.07      1.64 o 
   0   4   4       18.83       14.23      0.44 o 
   1   4   4      119.35      109.38      1.79 o 
   2   4   4       49.94       50.69      1.31 o 
   3   4   4        5.60        6.56      0.59 o 
   4   4   4       13.63       12.99      0.84 o 
  -8   5   4        0.07       -0.02      0.15 o 
  -7   5   4       30.41       30.40      1.08 o 
  -6   5   4        3.51        3.57      0.35 o 
  -5   5   4       26.87       23.30      0.86 o 
  -4   5   4        3.06        3.44      0.32 o 
  -3   5   4      110.08      107.31      2.38 o 
  -2   5   4      292.94      270.15      3.86 o 
  -1   5   4      403.62      386.16      5.36 o 
   0   5   4       94.99       88.06      1.53 o 
   1   5   4       24.29       23.26      0.90 o 
   2   5   4      121.30      120.82      2.07 o 
   3   5   4        6.51        7.31      0.65 o 
   4   5   4        5.38        5.59      0.60 o 
  -8   6   4        0.50        0.41      0.20 o 
  -7   6   4        0.04        0.17      0.16 o 
  -6   6   4       19.55       20.60      0.60 o 
  -5   6   4        0.07       -0.02      0.18 o 
  -4   6   4       60.48       65.96      1.72 o 
  -3   6   4      270.45      262.70      5.23 o 
  -2   6   4       13.24       12.79      0.46 o 
  -1   6   4       32.53       31.83      0.78 o 
   0   6   4      155.43      143.79      2.33 o 
   1   6   4        4.00        2.65      0.28 o 
   2   6   4        8.89       11.93      0.53 o 
   3   6   4        2.31        3.20      0.49 o 
  -7   7   4        8.93        9.43      0.48 o 
  -6   7   4       65.99       69.45      1.30 o 
  -5   7   4      313.79      330.96      6.55 o 
  -4   7   4       53.45       52.98      1.54 o 
  -3   7   4       48.16       52.18      1.51 o 
  -2   7   4       30.87       26.01      0.82 o 
  -1   7   4        1.05        2.02      0.24 o 
   0   7   4       13.10       14.16      0.54 o 
   1   7   4       10.79       11.83      0.62 o 
   2   7   4       28.00       29.03      0.87 o 
  -7   8   4       55.53       61.15      1.82 o 
  -6   8   4        7.83        7.98      0.62 o 
  -5   8   4        0.26        0.60      0.29 o 
  -4   8   4       12.54       12.18      0.70 o 
  -3   8   4        2.77        3.28      0.42 o 
  -2   8   4        0.01       -0.08      0.19 o 
  -1   8   4       60.09       63.97      1.35 o 
   0   8   4       25.61       21.97      0.72 o 
   1   8   4        7.41        7.48      0.46 o 
  -6   9   4        0.24        0.57      0.30 o 
  -5   9   4        5.39        4.58      0.49 o 
  -4   9   4        3.77        5.07      0.54 o 
  -3   9   4       42.42       44.46      1.54 o 
  -2   9   4        3.17        1.61      0.40 o 
  -1   9   4        0.12        0.48      0.38 o 
   0   9   4        5.44        7.15      0.46 o 
  -3  10   4        0.67        1.05      0.35 o 
  -1  -9   5        0.58        0.72      0.37 o 
   0  -9   5       38.79       39.07      1.50 o 
   1  -9   5       10.80       10.28      0.73 o 
   2  -9   5        1.19        1.57      0.46 o 
   3  -9   5        0.28        0.06      0.40 o 
  -3  -8   5        1.14        0.58      0.37 o 
  -2  -8   5       28.32       28.64      1.31 o 
  -1  -8   5        0.42        1.26      0.37 o 
   0  -8   5        4.76        4.45      0.38 o 
   1  -8   5        3.79        3.95      0.35 o 
   2  -8   5       72.35       78.55      2.22 o 
   3  -8   5        3.00        2.38      0.52 o 
   4  -8   5        0.95        0.18      0.39 o 
  -4  -7   5        5.13        4.09      0.58 o 
  -3  -7   5        0.78        1.71      0.41 o 
  -2  -7   5       15.66       13.39      0.83 o 
  -1  -7   5       20.94       18.29      0.60 o 
   0  -7   5       38.13       36.32      0.89 o 
   1  -7   5       13.04       12.53      0.61 o 
   2  -7   5       31.75       34.97      1.32 o 
   3  -7   5       15.25       15.38      0.91 o 
   4  -7   5       44.26       45.34      1.58 o 
   5  -7   5        0.39        0.99      0.41 o 
  -5  -6   5        0.57        0.12      0.31 o 
  -4  -6   5       59.21       55.29      1.88 o 
  -3  -6   5       15.62       14.28      0.94 o 
  -2  -6   5       36.21       33.73      0.82 o 
  -1  -6   5        4.81        4.86      0.59 o 
   0  -6   5        0.64        1.12      0.21 o 
   1  -6   5       33.61       33.92      0.82 o 
   2  -6   5        3.83        3.96      0.48 o 
   3  -6   5        1.66        2.38      0.42 o 
   4  -6   5        2.29        2.41      0.44 o 
   5  -6   5        0.01       -0.05      0.29 o 
   6  -6   5        0.68        0.68      0.41 o 
  -5  -5   5        4.73        4.76      0.58 o 
  -4  -5   5        1.90        2.03      0.26 o 
  -3  -5   5        1.76        1.73      0.36 o 
  -2  -5   5        7.29        7.90      0.37 o 
  -1  -5   5        3.66        3.70      0.28 o 
   0  -5   5        3.24        2.56      0.23 o 
   1  -5   5       32.76       29.26      0.79 o 
   2  -5   5       13.71       11.72      0.75 o 
   3  -5   5       10.33       10.04      0.68 o 
   4  -5   5        2.03        2.11      0.39 o 
   5  -5   5        1.17        0.99      0.39 o 
   6  -5   5        0.40        0.23      0.32 o 
  -6  -4   5        4.26        5.50      0.62 o 
  -5  -4   5        3.49        4.25      0.54 o 
  -4  -4   5       35.93       34.36      0.85 o 
  -3  -4   5       45.33       44.52      0.95 o 
  -2  -4   5       85.32       87.07      1.47 o 
  -1  -4   5       15.09       11.73      0.40 o 
   0  -4   5       28.00       25.04      0.62 o 
   1  -4   5      196.16      186.08      3.36 o 
   2  -4   5        0.10       -0.03      0.25 o 
   3  -4   5       16.32       15.85      0.79 o 
   4  -4   5        3.93        3.50      0.46 o 
   5  -4   5       55.07       49.13      1.60 o 
   6  -4   5        0.19       -0.04      0.30 o 
  -7  -3   5        6.42        7.94      0.63 o 
  -6  -3   5       20.53       23.43      1.15 o 
  -5  -3   5        9.53       11.27      0.75 o 
  -4  -3   5        0.08        0.04      0.18 o 
  -3  -3   5        0.80        0.56      0.15 o 
  -2  -3   5      282.38      270.47      5.34 o 
  -1  -3   5       60.65       58.31      1.04 o 
   0  -3   5        0.23        0.39      0.12 o 
   1  -3   5      121.23      128.25      1.88 o 
   2  -3   5        1.28        1.17      0.30 o 
   3  -3   5       50.81       55.42      1.56 o 
   4  -3   5        6.42        5.18      0.52 o 
   5  -3   5        0.58        0.62      0.32 o 
   6  -3   5        0.87        1.16      0.39 o 
  -7  -2   5        7.96        9.92      0.72 o 
  -6  -2   5        0.02        0.00      0.20 o 
  -5  -2   5       27.55       28.15      1.15 o 
  -4  -2   5        2.03        1.77      0.21 o 
  -3  -2   5       86.27       84.19      1.42 o 
  -2  -2   5      180.24      183.77      4.26 o 
  -1  -2   5       25.48       30.19      0.75 o 
   0  -2   5        6.94        7.59      0.36 o 
   1  -2   5       19.94       25.05      0.49 o 
   2  -2   5       11.44       13.10      0.67 o 
   3  -2   5       55.34       56.37      1.54 o 
   4  -2   5        2.74        2.72      0.40 o 
   5  -2   5       14.93       13.61      0.77 o 
   6  -2   5        0.72        0.34      0.33 o 
  -7  -1   5        1.13        1.27      0.34 o 
  -6  -1   5        0.48        0.34      0.26 o 
  -5  -1   5        2.14        1.24      0.27 o 
  -4  -1   5        1.03        0.48      0.18 o 
  -3  -1   5       37.05       38.72      0.80 o 
  -2  -1   5      142.20      133.19      1.92 o 
  -1  -1   5       15.38       17.71      0.33 o 
   0  -1   5      202.68      219.28      2.46 o 
   1  -1   5      187.09      200.76      2.70 o 
   2  -1   5        3.43        2.72      0.33 o 
   3  -1   5       14.37       17.14      0.75 o 
   4  -1   5       37.95       36.11      1.19 o 
   5  -1   5       47.12       47.73      1.47 o 
   6  -1   5       17.32       16.77      0.89 o 
  -8   0   5        0.35        0.54      0.31 o 
  -7   0   5        0.15        0.47      0.27 o 
  -6   0   5        0.05       -0.13      0.18 o 
  -5   0   5       20.21       16.85      0.73 o 
  -4   0   5       10.64       11.50      0.56 o 
  -2   0   5      562.80      565.28      6.03 o 
  -1   0   5      483.23      499.45      5.34 o 
   0   0   5       13.17       13.99      0.29 o 
   1   0   5      156.50      165.19      1.92 o 
   2   0   5       33.16       39.20      0.84 o 
   3   0   5      102.34      100.15      2.27 o 
   4   0   5        8.54        9.87      0.60 o 
   6   0   5        1.09        1.61      0.43 o 
  -8   1   5        3.99        4.33      0.52 o 
  -7   1   5        0.00        0.15      0.23 o 
  -6   1   5        2.71        2.91      0.37 o 
  -5   1   5       62.22       68.26      1.73 o 
  -3   1   5      400.59      411.38      6.15 o 
  -2   1   5       12.67       12.59      0.28 o 
  -1   1   5       59.35       68.05      0.88 o 
   0   1   5      208.85      240.19      2.68 o 
   1   1   5      569.33      601.59      6.44 o 
   2   1   5       82.53       86.98      1.48 o 
   3   1   5       68.14       69.68      2.01 o 
   4   1   5        3.26        2.20      0.41 o 
   5   1   5        3.00        3.47      0.53 o 
  -8   2   5       18.10       20.04      0.96 o 
  -7   2   5        4.69        4.64      0.45 o 
  -6   2   5       23.81       23.45      0.89 o 
  -5   2   5       32.73       34.34      1.07 o 
  -4   2   5       14.80       14.15      0.59 o 
  -3   2   5       14.98       17.81      0.62 o 
  -2   2   5       84.21       98.13      1.21 o 
  -1   2   5      215.34      246.25      2.75 o 
   0   2   5       51.47       67.25      1.07 o 
   1   2   5        5.69        6.29      0.23 o 
   2   2   5        0.99        1.03      0.30 o 
   3   2   5        6.04        5.90      0.54 o 
   4   2   5       24.43       23.59      1.12 o 
   5   2   5       19.50       20.15      1.11 o 
  -8   3   5        1.33        1.33      0.34 o 
  -7   3   5       28.65       26.59      1.00 o 
  -6   3   5        2.09        2.04      0.31 o 
  -5   3   5       23.51       21.00      0.79 o 
  -4   3   5       25.73       29.22      0.91 o 
  -3   3   5       42.06       46.46      1.21 o 
  -2   3   5      204.06      231.89      4.94 o 
  -1   3   5      169.60      168.65      1.95 o 
   0   3   5        0.36        0.55      0.18 o 
   1   3   5       36.00       35.70      0.78 o 
   2   3   5       61.12       60.06      1.82 o 
   3   3   5       36.56       39.99      1.46 o 
   4   3   5      178.78      183.82      4.49 o 
  -8   4   5       14.43       14.62      0.80 o 
  -7   4   5        0.61        0.54      0.24 o 
  -6   4   5       22.80       21.15      0.84 o 
  -5   4   5        2.74        1.59      0.25 o 
  -4   4   5       38.65       41.73      1.18 o 
  -3   4   5      109.71      120.72      2.61 o 
  -2   4   5      118.46      107.54      1.75 o 
  -1   4   5        5.58        8.38      0.33 o 
   0   4   5      130.24      123.08      2.65 o 
   1   4   5        0.34        0.76      0.65 o 
   2   4   5      437.62      426.29      8.94 o 
   3   4   5      123.49      122.72      3.23 o 
   4   4   5       30.37       34.24      1.46 o 
  -8   5   5        0.26        0.48      0.26 o 
  -7   5   5        0.23        0.49      0.25 o 
  -6   5   5        1.95        1.61      0.29 o 
  -5   5   5       58.75       61.05      1.63 o 
  -4   5   5       16.52       13.17      0.63 o 
  -3   5   5        7.31        8.05      0.47 o 
  -2   5   5        2.28        1.41      0.19 o 
  -1   5   5       26.80       30.13      0.73 o 
   0   5   5      629.26      608.90      8.31 o 
   1   5   5      522.24      519.22      7.20 o 
   2   5   5       51.01       52.84      1.74 o 
   3   5   5        3.26        2.36      0.47 o 
  -8   6   5        3.90        3.21      0.49 o 
  -7   6   5        6.82        6.67      0.53 o 
  -6   6   5        3.18        3.27      0.40 o 
  -5   6   5       38.00       36.18      1.19 o 
  -4   6   5        2.13        3.66      0.38 o 
  -3   6   5       24.28       25.62      0.96 o 
  -2   6   5      151.65      163.54      2.57 o 
  -1   6   5      415.88      414.13      6.83 o 
   0   6   5       94.14       85.34      1.59 o 
   1   6   5       55.27       48.28      1.11 o 
   2   6   5       21.93       19.40      1.00 o 
   3   6   5        6.28        6.65      0.65 o 
  -7   7   5        5.53        4.90      0.35 o 
  -6   7   5        0.05        0.24      0.25 o 
  -5   7   5       79.38       76.52      2.04 o 
  -4   7   5      128.56      144.71      3.28 o 
  -3   7   5      218.48      220.36      4.61 o 
  -2   7   5      303.18      290.90      4.31 o 
  -1   7   5       35.91       28.85      0.80 o 
   0   7   5       25.43       26.01      0.77 o 
   1   7   5        0.60        0.55      0.28 o 
   2   7   5        1.23        0.91      0.39 o 
  -6   8   5       32.67       34.31      1.28 o 
  -5   8   5        7.75        8.41      0.61 o 
  -4   8   5      111.85      110.23      2.73 o 
  -3   8   5       18.22       16.92      0.86 o 
  -2   8   5        0.41        0.20      0.22 o 
  -1   8   5        2.01        1.83      0.38 o 
   0   8   5        3.64        2.34      0.30 o 
  -5   9   5        4.53        3.27      0.46 o 
  -4   9   5        0.73        0.49      0.30 o 
  -3   9   5        2.93        2.47      0.43 o 
  -2   9   5       29.63       25.87      0.83 o 
  -1   9   5        1.93        4.90      0.80 o 
   0  -9   6        4.71        4.37      0.58 o 
   1  -9   6        0.54        1.10      0.43 o 
   2  -9   6        0.20        0.29      0.39 o 
  -2  -8   6        8.97       14.10      0.93 o 
  -1  -8   6        0.03        0.12      0.29 o 
   0  -8   6        1.10        1.60      0.27 o 
   1  -8   6        0.75        1.28      0.41 o 
   2  -8   6       24.04       26.21      1.22 o 
   3  -8   6        8.32        8.40      0.81 o 
   4  -8   6        0.02       -0.30      0.41 o 
  -4  -7   6       12.75       15.34      1.02 o 
  -3  -7   6        1.45        1.65      0.42 o 
  -2  -7   6       30.19       30.90      0.83 o 
  -1  -7   6        1.57        1.38      0.23 o 
   0  -7   6       17.52       18.26      0.63 o 
   1  -7   6        0.74        0.60      0.38 o 
   2  -7   6       37.11       39.53      1.46 o 
   3  -7   6        1.13        1.17      0.46 o 
   4  -7   6       17.24       14.92      0.98 o 
  -5  -6   6       23.52       25.81      1.31 o 
  -4  -6   6       23.95       24.16      1.19 o 
  -3  -6   6        0.00        0.09      0.16 o 
  -2  -6   6        0.19       -0.02      0.23 o 
  -1  -6   6        2.93        3.10      0.28 o 
   0  -6   6       32.79       33.80      1.05 o 
   1  -6   6        0.97        0.92      0.38 o 
   2  -6   6        0.12        0.61      0.37 o 
   3  -6   6       68.89       66.87      2.05 o 
   4  -6   6        0.73        0.58      0.39 o 
   5  -6   6        5.95        7.21      0.70 o 
  -5  -5   6       15.00       15.22      0.96 o 
  -4  -5   6        3.57        3.76      0.36 o 
  -3  -5   6        3.88        2.90      0.27 o 
  -2  -5   6       26.88       25.08      0.69 o 
  -1  -5   6       15.31       16.06      0.53 o 
   0  -5   6       19.33       17.40      0.55 o 
   2  -5   6       15.49       18.02      0.95 o 
   3  -5   6        0.20        0.77      0.38 o 
   4  -5   6        0.45       -0.01      0.34 o 
   5  -5   6       11.80       11.96      0.85 o 
  -6  -4   6        9.83       10.33      0.82 o 
  -5  -4   6       44.72       42.32      1.57 o 
  -4  -4   6        5.18        4.63      0.34 o 
  -3  -4   6        0.45        0.62      0.39 o 
  -2  -4   6        8.79        7.17      0.41 o 
  -1  -4   6      206.03      197.98      2.87 o 
   0  -4   6       26.39       23.19      0.82 o 
   1  -4   6       67.11       69.79      1.91 o 
   2  -4   6        4.25        6.77      0.61 o 
   3  -4   6       73.11       70.63      1.98 o 
   4  -4   6        0.00       -0.40      0.27 o 
   5  -4   6       22.86       23.74      1.14 o 
  -6  -3   6        0.61        0.30      0.29 o 
  -5  -3   6        5.31        3.97      0.49 o 
  -4  -3   6       23.95       24.26      0.69 o 
  -3  -3   6       36.03       35.47      0.82 o 
  -2  -3   6        2.13        1.95      0.22 o 
  -1  -3   6       39.25       39.35      1.18 o 
   0  -3   6       54.65       48.80      0.93 o 
   1  -3   6        5.44        5.44      0.53 o 
   2  -3   6        0.07        0.10      0.30 o 
   3  -3   6      122.18      126.78      2.97 o 
   4  -3   6        0.04        0.08      0.27 o 
   5  -3   6        5.04        4.60      0.56 o 
  -7  -2   6        0.77        0.22      0.28 o 
  -6  -2   6        9.35       10.36      0.70 o 
  -5  -2   6        4.53        4.30      0.44 o 
  -4  -2   6       18.78       19.61      0.48 o 
  -3  -2   6      174.16      177.75      2.63 o 
  -2  -2   6        0.00        0.06      0.10 o 
  -1  -2   6        1.74        1.60      0.16 o 
   0  -2   6      114.22      108.45      1.58 o 
   1  -2   6       55.45       56.87      1.57 o 
   2  -2   6        0.71        0.06      0.31 o 
   3  -2   6       45.19       46.40      1.45 o 
   4  -2   6        6.53        6.43      0.57 o 
   5  -2   6       13.15       13.90      0.83 o 
  -7  -1   6        1.28        1.28      0.37 o 
  -6  -1   6        2.27        2.57      0.41 o 
  -5  -1   6       33.05       35.50      1.21 o 
  -4  -1   6       39.04       43.62      0.91 o 
  -3  -1   6      155.97      163.71      2.39 o 
  -2  -1   6        6.02        6.94      0.29 o 
  -1  -1   6       20.39       17.27      0.38 o 
   0  -1   6       78.24       74.41      1.14 o 
   1  -1   6        8.81        8.40      0.36 o 
   2  -1   6      116.89      118.56      1.97 o 
   3  -1   6       48.29       47.43      1.44 o 
   4  -1   6        4.78        4.53      0.51 o 
   5  -1   6        7.68        8.73      0.69 o 
  -8   0   6        0.07        0.06      0.29 o 
  -7   0   6        2.13        2.33      0.41 o 
  -6   0   6       25.73       26.56      1.05 o 
  -5   0   6       31.38       33.75      1.13 o 
  -4   0   6        0.63        0.91      0.16 o 
  -3   0   6      151.76      151.06      2.65 o 
  -2   0   6       50.99       54.32      0.76 o 
  -1   0   6       13.90       18.11      0.36 o 
   0   0   6      535.41      511.14      5.52 o 
   1   0   6       13.24       13.49      0.89 o 
   2   0   6       79.41       79.13      1.45 o 
   3   0   6       21.24       22.65      0.69 o 
   4   0   6        6.04        7.43      0.43 o 
   5   0   6        7.46        6.50      0.66 o 
  -8   1   6       25.07       26.49      1.16 o 
  -7   1   6       15.46       17.00      0.89 o 
  -6   1   6        6.53        8.59      0.58 o 
  -5   1   6       18.56       20.46      0.83 o 
  -4   1   6       16.23       16.58      0.68 o 
  -3   1   6      321.05      328.28      4.38 o 
  -2   1   6       51.69       41.56      0.63 o 
  -1   1   6       38.53       36.14      0.57 o 
   0   1   6      228.35      234.68      2.66 o 
   1   1   6        7.33        6.68      0.35 o 
   2   1   6        0.42        0.40      0.19 o 
   3   1   6        4.76        4.57      0.51 o 
   4   1   6        3.26        3.26      0.51 o 
   5   1   6       20.63       19.99      1.12 o 
  -8   2   6        0.15        0.13      0.29 o 
  -7   2   6       16.21       18.08      0.88 o 
  -6   2   6       39.54       42.56      1.33 o 
  -5   2   6       19.77       19.70      0.79 o 
  -4   2   6        7.42        6.99      0.43 o 
  -3   2   6      288.34      258.97      5.23 o 
  -2   2   6        1.11        1.63      0.13 o 
  -1   2   6       71.05       75.36      1.00 o 
   0   2   6        2.31        2.52      0.16 o 
   1   2   6        0.04        0.51      0.27 o 
   2   2   6       10.17        9.97      0.67 o 
   3   2   6       55.65       56.62      1.85 o 
   4   2   6       17.67       17.02      0.98 o 
  -8   3   6        1.06        0.77      0.32 o 
  -7   3   6        6.30        5.54      0.49 o 
  -6   3   6       21.21       20.39      0.85 o 
  -5   3   6        4.67        4.88      0.40 o 
  -4   3   6        4.62        4.68      0.37 o 
  -3   3   6      270.44      251.52      3.58 o 
  -2   3   6       34.65       35.26      0.58 o 
  -1   3   6       59.69       65.75      0.91 o 
   0   3   6       32.04       25.79      0.88 o 
   1   3   6      138.00      136.68      3.31 o 
   2   3   6        1.55        1.25      0.34 o 
   3   3   6       15.80       16.62      0.96 o 
   4   3   6        0.08       -0.34      0.28 o 
  -8   4   6        0.25       -0.09      0.24 o 
  -7   4   6        0.11        0.00      0.20 o 
  -5   4   6       14.27       13.37      0.65 o 
  -4   4   6       28.23       25.64      0.90 o 
  -3   4   6      137.72      135.33      2.13 o 
  -2   4   6       15.80       14.23      0.46 o 
  -1   4   6        6.12        6.16      0.46 o 
   0   4   6        1.85        1.85      0.25 o 
   1   4   6       67.43       70.22      2.04 o 
   2   4   6       10.17       11.26      0.79 o 
   3   4   6       20.27       19.76      1.08 o 
  -8   5   6        0.04       -0.08      0.24 o 
  -7   5   6        3.71        4.27      0.44 o 
  -6   5   6       32.94       30.12      1.09 o 
  -5   5   6       10.23       12.18      0.63 o 
  -4   5   6        1.57        1.81      0.29 o 
  -3   5   6       20.03       20.13      0.59 o 
  -2   5   6        1.17        0.95      0.25 o 
  -1   5   6        1.54        1.25      0.20 o 
   0   5   6        5.71        6.39      0.36 o 
   1   5   6       47.27       47.90      1.64 o 
   2   5   6      101.76      105.98      2.91 o 
   3   5   6       36.21       33.87      1.46 o 
  -7   6   6        3.99        4.01      0.45 o 
  -6   6   6        3.07        2.70      0.39 o 
  -5   6   6        8.04       10.63      0.65 o 
  -4   6   6       17.68       15.95      0.75 o 
  -3   6   6        6.75        7.81      0.39 o 
  -2   6   6       15.36       17.65      0.59 o 
  -1   6   6        1.72        1.55      0.23 o 
   0   6   6       55.16       58.13      1.24 o 
   1   6   6       14.63       15.12      0.89 o 
   2   6   6       17.62       16.34      0.97 o 
  -7   7   6        5.55        7.77      0.61 o 
  -6   7   6       24.38       23.72      1.02 o 
  -5   7   6       11.52       16.59      0.85 o 
  -4   7   6        0.00       -0.27      0.18 o 
  -3   7   6        0.00        0.05      0.22 o 
  -2   7   6       51.63       57.55      2.01 o 
  -1   7   6       24.59       29.12      0.83 o 
   0   7   6       44.25       42.72      1.06 o 
   1   7   6        0.71        0.85      0.39 o 
  -6   8   6        1.51        1.26      0.35 o 
  -5   8   6        2.54        5.08      0.53 o 
  -4   8   6        2.56        2.06      0.40 o 
  -3   8   6        5.76        7.14      0.60 o 
  -2   8   6        8.29        6.69      0.43 o 
  -1   8   6        0.48        1.26      0.25 o 
   0   8   6       10.36       11.25      0.56 o 
  -4   9   6        6.82        6.84      0.62 o 
  -3   9   6        0.00        0.19      0.31 o 
  -2  -8   7       20.62       30.75      1.39 o 
  -1  -8   7        0.63        1.46      0.27 o 
   0  -8   7       35.90       40.40      1.45 o 
   1  -8   7        0.02        0.01      0.35 o 
   2  -8   7        0.03       -0.14      0.34 o 
  -3  -7   7        8.02        9.44      0.49 o 
  -2  -7   7       32.67       33.99      0.91 o 
  -1  -7   7        5.11        5.19      0.84 o 
   0  -7   7       10.03       10.08      0.74 o 
   1  -7   7       29.00       29.82      1.28 o 
   2  -7   7        3.28        3.36      0.57 o 
   3  -7   7       56.20       57.91      1.99 o 
   4  -7   7        2.20        1.72      0.53 o 
  -4  -6   7       46.25       47.61      1.18 o 
  -3  -6   7        1.36        1.17      0.24 o 
  -2  -6   7        2.09        1.99      0.60 o 
  -1  -6   7       65.68       57.28      1.26 o 
   0  -6   7        6.98        7.06      0.66 o 
   1  -6   7       82.53       78.55      2.23 o 
   2  -6   7       44.91       51.53      1.78 o 
   3  -6   7       44.06       48.31      1.75 o 
   4  -6   7       58.52       61.07      2.07 o 
  -5  -5   7        0.04        0.38      0.31 o 
  -4  -5   7        5.89        5.32      0.42 o 
  -3  -5   7       12.52        9.39      0.46 o 
  -2  -5   7       14.73        9.16      0.44 o 
  -1  -5   7      120.71      111.32      1.92 o 
   0  -5   7      194.76      211.96      4.50 o 
   1  -5   7      219.52      225.37      4.82 o 
   2  -5   7       60.83       57.81      1.84 o 
   3  -5   7       38.37       37.59      1.47 o 
   4  -5   7        0.76        0.56      0.45 o 
  -6  -4   7        2.59        3.38      0.56 o 
  -5  -4   7       18.67       16.67      0.98 o 
  -4  -4   7       26.50       22.03      0.81 o 
  -3  -4   7      262.48      231.41      3.42 o 
  -2  -4   7      301.65      297.31      5.99 o 
  -1  -4   7      281.61      263.64      6.11 o 
   0  -4   7       48.04       47.88      1.50 o 
   1  -4   7       30.18       31.34      1.23 o 
   2  -4   7       15.12       14.29      0.86 o 
   3  -4   7        6.71        9.11      0.77 o 
   4  -4   7        3.19        3.60      0.57 o 
   5  -4   7        0.00       -0.46      0.32 o 
  -6  -3   7        0.19        0.03      0.25 o 
  -5  -3   7      131.80      122.87      2.17 o 
  -4  -3   7      197.58      197.71      4.01 o 
  -3  -3   7      107.81      109.73      2.40 o 
  -2  -3   7        7.84        8.54      0.56 o 
  -1  -3   7      171.18      170.93      2.54 o 
   0  -3   7       44.21       42.36      1.36 o 
   1  -3   7      156.39      150.78      3.42 o 
   2  -3   7       10.43       10.49      0.76 o 
   3  -3   7        1.96        1.36      0.45 o 
   4  -3   7        9.57       10.49      0.76 o 
   5  -3   7        0.07       -0.49      0.34 o 
  -7  -2   7       65.45       76.06      2.30 o 
  -6  -2   7       10.50       12.68      0.82 o 
  -5  -2   7       69.90       73.10      2.01 o 
  -4  -2   7       15.19       15.79      0.54 o 
  -3  -2   7      330.04      316.90      7.64 o 
  -2  -2   7      175.01      163.06      2.39 o 
  -1  -2   7      163.94      149.19      2.19 o 
   0  -2   7       38.93       43.02      0.89 o 
   1  -2   7       29.45       30.57      1.62 o 
   2  -2   7        0.33        0.08      0.34 o 
   3  -2   7        7.79        7.53      0.70 o 
   4  -2   7        2.46        2.38      0.48 o 
   5  -2   7        1.90        1.15      0.45 o 
  -7  -1   7       21.10       21.02      1.07 o 
  -6  -1   7       80.00       86.54      2.33 o 
  -5  -1   7      178.50      188.56      4.08 o 
  -4  -1   7       52.98       51.93      1.05 o 
  -3  -1   7      166.68      159.87      4.25 o 
  -2  -1   7      365.73      337.83      4.52 o 
  -1  -1   7        0.00        0.26      0.10 o 
   0  -1   7        4.02        4.86      0.29 o 
   1  -1   7        1.35        1.24      0.22 o 
   2  -1   7        6.31        6.43      0.39 o 
   3  -1   7       23.11       25.30      1.88 o 
   4  -1   7       10.91       12.19      0.58 o 
   5  -1   7       13.64       13.10      0.93 o 
  -7   0   7       63.66       76.89      2.21 o 
  -6   0   7        1.89        2.39      0.39 o 
  -5   0   7      119.21      118.21      2.75 o 
  -4   0   7      219.67      206.31      2.99 o 
  -3   0   7        3.40        3.23      0.32 o 
  -2   0   7       93.39       84.75      1.11 o 
  -1   0   7       28.53       29.44      0.58 o 
   0   0   7        8.07        8.37      0.36 o 
   1   0   7       11.97       12.97      0.48 o 
   2   0   7       39.75       41.13      0.97 o 
   3   0   7        8.46        8.41      0.47 o 
   4   0   7       25.35       27.82      1.29 o 
  -7   1   7       74.95       79.18      2.22 o 
  -5   1   7       40.05       40.76      1.28 o 
  -4   1   7       17.60       14.22      0.47 o 
  -3   1   7       10.13        8.44      0.34 o 
  -2   1   7      222.79      213.69      2.47 o 
  -1   1   7       88.17       91.89      1.19 o 
   0   1   7       13.84       12.93      0.45 o 
   1   1   7       28.01       27.07      0.76 o 
   2   1   7       91.35       94.61      2.55 o 
   3   1   7      108.24      105.81      2.90 o 
   4   1   7       31.47       28.64      1.32 o 
  -8   2   7       15.07       15.21      0.90 o 
  -6   2   7        0.08       -0.22      0.20 o 
  -5   2   7       48.70       51.92      1.49 o 
  -3   2   7       12.83       11.18      0.34 o 
  -2   2   7      132.12      129.65      1.60 o 
  -1   2   7       11.86       10.96      0.31 o 
   0   2   7      302.67      307.26      4.31 o 
   1   2   7      211.89      212.04      4.79 o 
   2   2   7       61.96       64.93      2.00 o 
   3   2   7       37.45       40.54      1.58 o 
   4   2   7        5.06        5.52      0.68 o 
  -8   3   7        0.82        0.96      0.34 o 
  -7   3   7       11.69       13.73      0.77 o 
  -6   3   7        7.01        9.53      0.60 o 
  -5   3   7       45.86       46.47      1.38 o 
  -4   3   7       12.85       12.91      0.62 o 
  -3   3   7      114.59      105.04      1.72 o 
  -2   3   7      117.16      119.64      1.51 o 
  -1   3   7      301.61      294.91      5.86 o 
   0   3   7       67.01       64.35      1.86 o 
   1   3   7       97.91       95.14      2.59 o 
   2   3   7       10.46       11.33      0.80 o 
   3   3   7       16.00       14.81      0.94 o 
  -8   4   7        0.66        0.86      0.32 o 
  -7   4   7        7.80        9.69      0.67 o 
  -6   4   7        3.78        3.28      0.40 o 
  -5   4   7       26.35       24.70      0.95 o 
  -4   4   7      105.47      108.04      2.49 o 
  -3   4   7       69.58       74.48      1.36 o 
  -2   4   7      186.51      188.23      4.76 o 
  -1   4   7      152.71      149.60      2.41 o 
   0   4   7       20.47       20.43      0.61 o 
   1   4   7       68.39       65.69      2.00 o 
   2   4   7        0.12        0.14      0.30 o 
   3   4   7        1.00        1.12      0.45 o 
  -7   5   7       32.91       35.63      1.30 o 
  -6   5   7       10.84       10.41      0.65 o 
  -5   5   7       70.07       73.52      1.96 o 
  -4   5   7       92.76       93.07      2.28 o 
  -3   5   7      263.52      263.75      6.77 o 
  -2   5   7        7.94        8.77      0.46 o 
  -1   5   7       97.44       98.93      1.74 o 
   0   5   7        5.28        5.94      0.37 o 
   1   5   7        9.77       12.65      0.83 o 
   2   5   7        6.46        8.21      0.71 o 
  -7   6   7        8.08        8.40      0.66 o 
  -6   6   7       90.85       96.38      2.48 o 
  -5   6   7       84.78       83.28      2.19 o 
  -4   6   7       19.30       18.14      0.84 o 
  -3   6   7       26.28       31.61      0.90 o 
  -2   6   7       12.84       12.27      0.50 o 
  -1   6   7       25.14       29.90      1.29 o 
   0   6   7       20.78       24.06      1.12 o 
   1   6   7        0.11        1.08      0.40 o 
  -6   7   7        0.56        0.47      0.31 o 
  -5   7   7       15.84       18.05      0.90 o 
  -4   7   7        8.15        7.17      0.59 o 
  -3   7   7        7.55       11.17      0.50 o 
  -2   7   7        9.73        9.68      1.07 o 
  -1   7   7        5.35        7.23      0.43 o 
   0   7   7        0.72        0.76      0.37 o 
  -5   8   7        2.22        3.59      0.49 o 
  -4   8   7        1.61        1.01      0.32 o 
  -3   8   7        4.11        6.11      0.56 o 
  -2   8   7       14.41       15.14      0.63 o 
  -2  -7   8        4.20        5.61      0.41 o 
  -1  -7   8        0.97        1.23      0.38 o 
   0  -7   8       16.83       16.98      0.97 o 
   1  -7   8        4.24        5.61      0.65 o 
   2  -7   8        0.04       -0.04      0.43 o 
  -4  -6   8        4.21        5.91      0.87 o 
  -3  -6   8        0.00        0.02      0.17 o 
  -2  -6   8        4.63        3.80      0.45 o 
  -1  -6   8        0.09       -0.17      0.24 o 
   0  -6   8       22.78       23.73      1.12 o 
   1  -6   8       49.37       55.60      1.86 o 
   2  -6   8       32.91       34.54      1.46 o 
   3  -6   8       17.36       17.45      1.10 o 
  -5  -5   8        8.91        9.42      0.53 o 
  -4  -5   8        5.82        4.31      0.37 o 
  -3  -5   8        7.71        7.58      0.89 o 
  -2  -5   8        8.29        6.68      0.39 o 
  -1  -5   8       46.23       43.61      1.00 o 
   0  -5   8        7.68        5.01      0.56 o 
   1  -5   8       20.96       19.06      1.03 o 
   2  -5   8        4.35        4.15      0.60 o 
   3  -5   8        0.84        0.61      0.45 o 
   4  -5   8        1.25        2.33      0.62 o 
  -5  -4   8        0.97        1.49      0.34 o 
  -4  -4   8       16.18       14.87      0.59 o 
  -3  -4   8       94.61       90.38      2.40 o 
  -2  -4   8       27.86       19.03      0.62 o 
  -1  -4   8       37.43       29.37      1.08 o 
   0  -4   8        3.89        3.95      0.52 o 
   2  -4   8        0.05       -0.12      0.38 o 
   3  -4   8        6.92        7.50      0.73 o 
   4  -4   8        7.97        7.37      0.80 o 
  -6  -3   8        1.87        1.88      0.42 o 
  -5  -3   8        7.29        7.03      0.58 o 
  -4  -3   8        7.12        4.28      0.32 o 
  -3  -3   8        0.00        0.24      0.18 o 
  -2  -3   8        2.20        2.59      0.23 o 
  -1  -3   8       27.07       26.57      1.03 o 
   0  -3   8       15.68       14.30      0.80 o 
   1  -3   8       40.60       41.57      1.44 o 
   2  -3   8       71.62       73.23      2.14 o 
   3  -3   8       80.26       81.65      2.38 o 
   4  -3   8       48.88       54.49      1.89 o 
  -6  -2   8       19.00       17.63      0.95 o 
  -5  -2   8        7.70        7.41      0.41 o 
  -4  -2   8       15.59       14.59      0.52 o 
  -3  -2   8        0.02       -0.07      0.12 o 
  -2  -2   8       28.98       27.33      0.67 o 
  -1  -2   8       55.24       52.39      0.99 o 
   0  -2   8      265.60      280.02      5.64 o 
   1  -2   8      158.52      162.52      2.59 o 
   2  -2   8       79.68       88.31      1.69 o 
   3  -2   8        0.03       -0.09      0.21 o 
   4  -2   8        3.75        4.08      0.42 o 
  -7  -1   8        0.83        0.19      0.30 o 
  -6  -1   8        0.26        0.04      0.25 o 
  -5  -1   8       12.57       12.66      0.72 o 
  -4  -1   8       45.41       43.13      1.32 o 
  -3  -1   8        3.48        3.42      0.26 o 
  -2  -1   8      451.95      461.85      6.10 o 
  -1  -1   8      372.34      371.36      4.95 o 
   0  -1   8      135.98      128.78      2.09 o 
   1  -1   8        6.68        8.30      0.43 o 
   2  -1   8        4.00        4.18      0.37 o 
   3  -1   8        0.00        0.07      0.21 o 
   4  -1   8        4.56        5.38      0.62 o 
  -7   0   8        3.61        4.14      0.52 o 
  -6   0   8        0.11       -0.29      0.19 o 
  -5   0   8       15.11       13.73      0.72 o 
  -4   0   8      366.88      369.71      9.05 o 
  -3   0   8      505.50      509.73      6.72 o 
  -2   0   8       85.42       76.16      1.30 o 
  -1   0   8        0.31        0.22      0.28 o 
   0   0   8       26.03       24.33      0.94 o 
   1   0   8        6.10        8.05      0.42 o 
   2   0   8        3.39        3.68      0.36 o 
   3   0   8        2.42        2.86      0.49 o 
   4   0   8        1.33        2.02      0.48 o 
  -7   1   8        3.44        3.87      0.51 o 
  -6   1   8       68.38       72.37      2.01 o 
  -5   1   8      206.14      209.19      4.40 o 
  -4   1   8       47.13       45.05      0.96 o 
  -3   1   8        0.12       -0.16      0.22 o 
  -2   1   8        1.08        3.72      0.37 o 
  -1   1   8        0.02       -0.12      0.09 o 
   0   1   8       30.12       31.92      0.77 o 
   1   1   8       25.46       26.40      0.74 o 
   2   1   8       18.94       20.95      1.04 o 
   3   1   8        7.42        9.71      0.80 o 
  -7   2   8       78.62       90.08      2.44 o 
  -6   2   8       56.97       59.74      1.77 o 
  -5   2   8        4.37        3.40      0.41 o 
  -4   2   8        0.15       -0.13      0.17 o 
  -3   2   8        5.85        5.29      0.24 o 
  -2   2   8        1.41        1.73      0.22 o 
  -1   2   8       11.40        8.02      0.46 o 
   0   2   8       14.02       11.10      0.68 o 
   1   2   8       15.44       16.28      0.88 o 
   2   2   8        5.08        5.35      0.61 o 
   3   2   8        1.08        0.96      0.39 o 
  -7   3   8        0.95        0.73      0.34 o 
  -6   3   8        0.30        0.10      0.24 o 
  -5   3   8        7.17        6.07      0.48 o 
  -4   3   8        1.21        1.49      0.27 o 
  -3   3   8       45.65       39.50      0.69 o 
  -2   3   8       92.95       82.77      1.46 o 
  -1   3   8       66.38       60.01      1.16 o 
   0   3   8        1.81        2.55      0.39 o 
   1   3   8       15.20       14.54      0.86 o 
   2   3   8        0.51        0.11      0.31 o 
  -7   4   8        2.88        2.69      0.42 o 
  -6   4   8        1.10        0.39      0.24 o 
  -5   4   8       18.48       16.73      0.79 o 
  -4   4   8       79.52       74.68      1.93 o 
  -3   4   8        7.26        4.87      0.31 o 
  -2   4   8        0.04        1.20      0.49 o 
  -1   4   8       65.85       61.38      1.61 o 
   0   4   8        9.42       10.68      0.72 o 
   1   4   8       14.02       12.03      0.81 o 
   2   4   8        1.30        1.08      0.42 o 
  -7   5   8        5.17        4.18      0.48 o 
  -6   5   8       70.53       77.14      2.10 o 
  -5   5   8        5.24        6.33      0.52 o 
  -4   5   8        2.96        3.44      0.41 o 
  -3   5   8        4.74        4.28      0.32 o 
  -2   5   8        3.93        4.39      0.32 o 
  -1   5   8       37.87       33.31      0.86 o 
   0   5   8        2.33        1.49      0.39 o 
   1   5   8       13.12       13.00      0.88 o 
  -6   6   8        0.30        0.53      0.29 o 
  -5   6   8        2.95        2.96      0.41 o 
  -4   6   8        5.33        5.92      0.53 o 
  -3   6   8        0.03       -0.05      0.27 o 
  -2   6   8        0.59        0.35      0.18 o 
  -1   6   8       43.80       45.04      1.08 o 
   0   6   8        7.59       12.12      0.83 o 
  -5   7   8        0.07        0.17      0.27 o 
  -4   7   8        0.48        0.18      0.25 o 
  -3   7   8        8.05        7.92      0.45 o 
  -2   7   8       21.59       21.04      0.72 o 
  -1   7   8        6.56        5.83      0.57 o 
   0  -7   9        4.01        4.85      0.62 o 
  -3  -6   9       28.92       32.12      1.31 o 
  -2  -6   9        0.00        0.09      0.20 o 
  -1  -6   9       10.81       10.57      0.74 o 
   0  -6   9        0.01        0.71      0.40 o 
   1  -6   9        0.05        0.54      0.42 o 
   2  -6   9       13.20       12.04      0.95 o 
  -4  -5   9        0.04        0.21      0.35 o 
  -3  -5   9        6.67        5.22      0.39 o 
  -2  -5   9        7.46        6.86      0.61 o 
  -1  -5   9        4.45        3.79      0.48 o 
   0  -5   9        6.38        4.42      0.56 o 
   1  -5   9       11.65       13.34      0.90 o 
   2  -5   9        7.81        8.48      0.80 o 
  -5  -4   9        0.24        0.67      0.23 o 
  -4  -4   9        3.66        3.70      0.32 o 
  -3  -4   9        3.63        3.30      0.33 o 
  -2  -4   9       34.50       33.25      0.82 o 
  -1  -4   9       11.28       12.99      0.80 o 
   0  -4   9       35.09       35.30      1.36 o 
   1  -4   9       21.56       25.22      1.20 o 
   2  -4   9        0.12        0.25      0.44 o 
   3  -4   9        4.63        4.32      0.69 o 
  -5  -3   9       16.60       16.97      0.64 o 
  -4  -3   9       12.31       14.35      0.55 o 
  -3  -3   9       30.41       30.27      0.79 o 
  -2  -3   9        7.36        6.55      0.42 o 
  -1  -3   9        2.56        2.63      0.43 o 
   0  -3   9        0.69        0.67      0.38 o 
   1  -3   9       28.39       31.83      1.33 o 
   2  -3   9       55.59       57.82      1.94 o 
   3  -3   9       52.29       56.13      1.96 o 
  -6  -2   9        3.86        4.93      0.55 o 
  -5  -2   9        2.24        1.57      0.25 o 
  -4  -2   9       19.06       17.14      1.02 o 
  -3  -2   9        3.09        2.84      0.26 o 
  -2  -2   9        3.68        4.13      0.28 o 
  -1  -2   9        7.04        8.42      0.60 o 
   0  -2   9       99.32       91.65      2.38 o 
   1  -2   9       97.23      102.97      2.66 o 
   2  -2   9       73.44       77.98      1.72 o 
   3  -2   9       63.68       64.11      1.48 o 
  -6  -1   9        5.04        3.23      0.46 o 
  -5  -1   9       13.48       16.19      0.80 o 
  -4  -1   9        8.64        8.52      0.42 o 
  -3  -1   9       17.86       17.89      0.56 o 
  -2  -1   9      145.08      130.19      3.23 o 
  -1  -1   9       33.25       26.27      1.01 o 
   0  -1   9      100.97      117.31      2.80 o 
   1  -1   9      156.84      158.82      2.60 o 
   2  -1   9        0.16        0.01      0.22 o 
   3  -1   9       10.54       11.98      0.63 o 
  -6   0   9        3.59        2.54      0.41 o 
  -5   0   9        0.06        0.12      0.25 o 
  -4   0   9       12.29       10.54      0.85 o 
  -3   0   9       34.81       30.77      0.75 o 
  -2   0   9       65.51       70.92      1.26 o 
  -1   0   9      342.56      333.22      6.47 o 
   0   0   9        0.47        0.54      0.20 o 
   1   0   9       10.05        9.40      0.49 o 
   2   0   9        2.32        2.99      0.49 o 
   3   0   9       13.40       14.10      0.95 o 
  -7   1   9        0.11       -0.06      0.26 o 
  -6   1   9        3.81        3.86      0.46 o 
  -5   1   9        2.51        1.44      0.33 o 
  -4   1   9        3.04        2.60      0.29 o 
  -3   1   9      218.04      208.69      3.03 o 
  -2   1   9        0.58        1.39      0.37 o 
  -1   1   9        0.14       -0.05      0.15 o 
   0   1   9       12.74       14.81      0.54 o 
   1   1   9       18.25       17.59      0.94 o 
   2   1   9        3.23        2.20      0.46 o 
  -7   2   9        6.26        5.35      0.56 o 
  -6   2   9        2.37        2.67      0.40 o 
  -4   2   9       37.01       39.55      0.90 o 
  -3   2   9        0.21        0.12      0.34 o 
  -2   2   9        0.08        0.21      0.11 o 
  -1   2   9       10.38        8.71      0.59 o 
   0   2   9        0.37        0.80      0.33 o 
   1   2   9        6.24        4.51      0.57 o 
   2   2   9       66.56       65.58      2.15 o 
  -7   3   9       12.16       10.19      0.72 o 
  -6   3   9        5.85        6.51      0.55 o 
  -5   3   9        0.32        0.29      0.23 o 
  -4   3   9       35.51       30.30      1.08 o 
  -3   3   9        4.92        4.11      0.23 o 
  -2   3   9        7.04        6.91      0.36 o 
  -1   3   9        1.11        0.76      0.33 o 
   0   3   9      212.68      200.97      4.70 o 
   1   3   9        1.73        1.56      0.42 o 
  -6   4   9       16.14       14.79      0.79 o 
  -5   4   9        1.57        1.41      0.31 o 
  -4   4   9       49.72       42.68      1.36 o 
  -3   4   9        0.79        2.21      0.25 o 
  -2   4   9      156.27      146.86      3.58 o 
  -1   4   9        3.69        2.25      0.45 o 
   0   4   9        3.72        5.03      0.57 o 
   1   4   9        2.29        3.22      0.52 o 
  -6   5   9       27.28       26.73      1.12 o 
  -5   5   9        0.04        1.09      0.32 o 
  -4   5   9       47.55       44.28      1.43 o 
  -3   5   9       12.84       13.52      1.46 o 
  -2   5   9        1.17        0.55      0.20 o 
  -1   5   9        2.83        3.82      0.51 o 
   0   5   9        0.03        0.45      0.32 o 
  -5   6   9        2.71        2.76      0.43 o 
  -4   6   9       10.36        8.67      0.62 o 
  -3   6   9        1.13        1.08      0.23 o 
  -2   6   9        2.18        2.17      0.28 o 
  -1   6   9        1.37        1.69      0.42 o 
  -3  -5  10       11.12        9.43      0.56 o 
  -2  -5  10       13.37       13.65      0.83 o 
  -1  -5  10        0.01       -0.14      0.32 o 
   0  -5  10        0.03        0.15      0.38 o 
   1  -5  10        0.19        0.57      0.45 o 
  -4  -4  10        5.61        4.88      0.37 o 
  -3  -4  10        3.00        2.56      0.28 o 
  -2  -4  10        1.10        0.53      0.30 o 
  -1  -4  10        1.05        0.97      0.35 o 
   0  -4  10        0.20        0.67      0.41 o 
   1  -4  10        9.09       11.57      0.87 o 
  -5  -3  10        5.84        4.42      0.37 o 
  -4  -3  10        0.27        0.06      0.16 o 
  -3  -3  10       13.76       13.99      0.54 o 
  -2  -3  10        1.14        1.32      0.37 o 
  -1  -3  10       22.80       22.40      1.03 o 
   0  -3  10        3.75        5.38      0.62 o 
   1  -3  10        1.86        1.29      0.46 o 
   2  -3  10        4.63        4.55      0.63 o 
  -5  -2  10       15.86       16.13      1.33 o 
  -4  -2  10        2.09        1.61      0.25 o 
  -3  -2  10        1.21        0.81      0.20 o 
  -2  -2  10       12.32       13.31      0.75 o 
  -1  -2  10        2.27        1.49      0.40 o 
   0  -2  10        5.00        5.30      0.56 o 
   1  -2  10       17.01       17.07      1.01 o 
   2  -2  10        3.48        3.44      0.61 o 
  -6  -1  10        1.17        1.03      0.34 o 
  -5  -1  10        0.15        0.28      0.23 o 
  -4  -1  10       19.29       19.64      1.25 o 
  -3  -1  10       48.03       46.08      1.01 o 
  -2  -1  10       14.41       11.97      0.71 o 
  -1  -1  10       23.18       21.08      0.97 o 
   0  -1  10        0.32        0.53      0.32 o 
   1  -1  10        0.93        0.77      0.38 o 
   2  -1  10        2.46        1.54      0.46 o 
  -6   0  10        3.97        4.22      0.49 o 
  -5   0  10       43.20       42.16      1.50 o 
  -4   0  10       33.01       30.29      0.80 o 
  -3   0  10        2.37        3.54      0.28 o 
  -2   0  10        0.00        0.66      0.30 o 
  -1   0  10        5.11        4.71      0.48 o 
   0   0  10        3.94        3.61      0.46 o 
   1   0  10        0.10        0.13      0.31 o 
   2   0  10        3.07        1.97      0.48 o 
  -6   1  10        9.09        9.61      0.69 o 
  -5   1  10        4.65        5.22      0.52 o 
  -4   1  10        2.58        3.81      0.30 o 
  -3   1  10       71.15       73.25      1.37 o 
  -2   1  10        0.01        0.63      0.27 o 
  -1   1  10       12.55       13.24      0.71 o 
   0   1  10        1.25        0.65      0.32 o 
   1   1  10        3.12        2.93      0.51 o 
  -6   2  10        1.58        0.90      0.32 o 
  -5   2  10       47.99       49.74      1.56 o 
  -4   2  10        4.43        3.74      0.30 o 
  -3   2  10        0.60        0.66      0.33 o 
  -1   2  10        1.11        1.19      0.33 o 
   0   2  10        2.03        1.83      0.39 o 
   1   2  10        0.15        0.24      0.34 o 
  -6   3  10        0.23        0.38      0.27 o 
  -5   3  10        2.48        2.62      0.39 o 
  -4   3  10        6.86        8.79      0.59 o 
  -3   3  10       16.75       17.29      0.80 o 
  -2   3  10        2.11        1.68      0.37 o 
  -1   3  10        1.47        2.16      0.41 o 
   0   3  10       11.21       11.66      0.81 o 
  -5   4  10        6.98        6.51      0.54 o 
  -4   4  10        2.79        3.75      0.42 o 
  -3   4  10        0.36        0.35      0.18 o 
  -2   4  10        8.51        8.20      0.65 o 
  -1   4  10        0.00        0.04      0.30 o 
  -5   5  10        0.01       -0.04      0.25 o 
  -4   5  10        0.03        0.14      0.24 o 
  -3   5  10        1.97        5.26      0.43 o 
  -2   5  10        1.04        1.09      0.37 o 
  -2  -4  11        1.57        2.34      0.48 o 
  -1  -4  11       12.07       19.73      1.06 o 
  -3  -3  11       21.67       33.95      1.37 o 
  -2  -3  11       15.55       17.10      0.94 o 
  -1  -3  11        0.22        0.57      0.34 o 
   0  -3  11        2.79        2.51      0.49 o 
  -4  -2  11        4.01        5.20      0.38 o 
  -3  -2  11        1.90        1.89      0.41 o 
  -2  -2  11        2.62        3.05      0.48 o 
  -1  -2  11       11.05       11.91      0.80 o 
   0  -2  11        0.01        0.18      0.35 o 
  -4  -1  11        8.89        8.87      0.46 o 
  -3  -1  11       26.77       28.54      1.17 o 
  -2  -1  11        0.00        0.42      0.31 o 
  -1  -1  11        5.84        4.67      0.54 o 
   0  -1  11        8.89        8.23      0.69 o 
  -5   0  11       26.44       28.13      1.23 o 
  -4   0  11        0.00        0.10      0.18 o 
  -3   0  11        0.54        1.69      0.37 o 
  -2   0  11       23.70       23.64      1.04 o 
  -1   0  11        2.47        3.58      0.46 o 
   0   0  11        4.72        5.62      0.56 o 
  -5   1  11        6.12        6.46      0.55 o 
  -4   1  11       27.13       26.67      0.76 o 
  -3   1  11        0.07        0.00      0.25 o 
  -2   1  11        2.98        3.26      0.43 o 
  -5   2  11        0.23        0.01      0.24 o 
  -4   2  11        5.66        6.19      0.39 o 
  -3   2  11        3.38        4.83      0.51 o 
  -4   3  11        0.11       -0.05      0.23 o 
                                                 
